# Supplementary material for: Prevalence and risk factors of physical or sexual intimate violence perpetration amongst men in four districts in the central region of Ghana: Baseline findings from a cluster randomised controlled trial
Source: PLoS One. 2018 Mar 9;13(3):e0191663. doi: 10.1371/journal.pone.0191663 (PMC5844513; doi:10.1371/journal.pone.0191663)
Supplement: S1 File — (CSV) [file pone.0191663.s001.csv]

unique identifier	strata	cluster	married or in relationship in past yr	age of respondent	ever moved/travelled for work	currently studying	member of clubs/groups/societies	active in church	age first married	freguency worked in past 12 months	worked/ earned money last 3 months	number of biological children/children of your own	no. of children currently supporting financially	partner's education	family own farming land	Education level	Unemployed in past year 1=yes	Slapped partner in past 12 mths	Pushed or shoved partner in past 12 mths	Hit partner with fist or something that could hurt in 12mths	Kicked, dragged, beaten, chocked or burnt partner in 12mths	Threatened to use or attacked partner with gun, knife or weapon in 12mths	Slapped partner in lifetime	Pushed or shoved partner in lifetime	Hit partner with fist or something that could hurt in lifetime	Kicked, dragged, beaten, chocked or burnt partner in lifetime	Threatened to use or attacked partner with gun, knife or weapon in lifetime	Has physically forced partner to have sex in 12 mths	Has used threats or intimidation to get partner to have sex in 12mths	Has forced partner to watch pornography in 12mths	Has physically forced partner to have sex in lifetime	Has used threats or intimidation to get partner to have sex in lifetime	Has forced partner to watch pornography in lifetime	RECODE of section_1s112 (currently married/cohabiting/girlfriend/boyfriend)	Economic IPV in past yr 1=yes	Economic IPV in life time 1=yes	Emotional in past yr 1=yes	Emotional IPV in life time 1=yes	Physical IPV in past yr 1=yes	Physical IPV in life time 1=yes	Sexual IPV in past yr 1=yes	Sexual IPV in life time 1=yes	Sexual or physical IPV in past 12 year 1=yes	Sexual or physical IPV in life time 1=yes	Any IPV in past year 1=yes	Any IPV in life time 1=yes	NonPartner violence in past yr 1=yes	NonPartner violence in life time 1=yes	Perpetrated nonpartner violence in past year include gang rape 1=yes
1	10	001	1	28	1	0	0	1	25	2	0	3	3	1	1	3	0	0	0	0	0	0	0	0	0	0	0	1	1	0	1	1	0	1	0	0	1	1	0	0	1	1	1	1	1	1	0	1	0
2	10	001	1	64	0	0	0	1	34	4		6	6	2	1	2	1	0	0	0	0	0	0	0	0	0	0	0	0	0	1	1	0	1	1	1	0	0	0	0	0	1	0	1	1	1	0	0	0
3	10	001	1	24	1	0	0	0	21	1	1	1	1	3	1	2	0	1	1	1	1	0	1	1	1	1	0	0	0	0	0	0	0	1	0	0	0	1	1	1	0	0	1	1	1	1	0	0	0
4	10	001	1	30	1	0	1	1	22	1	1	3	3	2	1	3	0	0	0	0	0	0	0	0	0	0	0	0	0	0	0	0	0	1	0	0	1	1	0	0	0	0	0	0	1	1	0	1	0
5	10	001	1	24	1	0	1	1		1	1		0	88	1	3	0	0	0	0	0	0	0	0	0	0	0	0	0	0	1	1	0	3	0	0	0	0	0	0	0	1	0	1	0	1	0	0	0
6	10	001	1	38	1	0	0	1	25	1	0	2	5	2	0	3	0	0	0	0	0	0	0	0	0	0	0	0	0	0	0	0	0	1	0	0	1	1	0	0	0	0	0	0	1	1	0	0	0
7	10	001	0	61	1	0	0	0	49	4		1	4	88	0	3	1	0	0	0	0	0	0	0	0	0	0	0	0	0	0	0	0	2	0	0	0	0	0	0	0	0	0	0	0	0	0	0	0
8	10	001	1	53	1	0	0	1	21	1	1	9	12	2	1	3	0	0	0	0	0	0	0	0	0	0	0	0	0	0	0	0	0	1	0	0	0	0	0	0	0	0	0	0	0	0	0	0	0
9	10	001	0	30	0	0	0	0		4		1	1	88	0	2	1	0	0	0	0	0	0	0	0	0	0	0	0	0	0	0	0	2	0	0	0	0	0	0	0	0	0	0	0	0	0	0	0
10	10	001	1	41	1	0	0	1	25	1	0	4	7	2	0	3	0	0	0	0	0	0	0	0	0	0	0	0	0	0	0	0	0	1	0	0	0	0	0	0	0	0	0	0	0	0	0	0	0
11	10	001	1	43	1	0	0	1	25	1	1	4	6	1	1	3	0	0	0	0	0	0	0	0	0	0	0	0	0	0	0	0	0	1	0	0	0	0	0	0	0	0	0	0	0	0	0	0	0
12	10	001	1	73	0	0	1	1	27	1	0	5	10	2	1	3	0	0	0	0	0	0	0	0	0	0	0	0	0	0	0	0	0	1	0	0	0	1	0	0	0	0	0	0	0	1	0	0	0
13	10	001	1	59	1	0	0	0	38	1	1	6	4	2	1	3	0	0	0	1	0	0	0	0	1	0	0	1	1	1	1	1	1	1	0	0	1	1	1	1	1	1	1	1	1	1	0	0	0
14	10	001	1	65	1	0	1	1	26	2	1	6	3	2	1	3	0	0	0	0	0	0	0	0	0	0	0	0	0	0	0	0	0	1	0	0	1	1	0	0	0	0	0	0	1	1	0	0	0
15	10	001	1	69	0	0	0	1	29	1	0	7	17	1	0	1	0	0	0	0	0	0	0	0	0	0	0	0	0	0	0	0	0	1	0	0	0	0	0	0	0	0	0	0	0	0	0	0	0
16	10	001	1	45	0	0	1	1	25	1	1	3	3	88	1	2	0	1	1	0	0	0	1	1	0	0	0	0	0	0	0	0	0	1	0	0	1	1	1	1	0	0	1	1	1	1	0	0	0
17	10	001	1	24	0	0	0	0		4			0	88	1	3	1	0	0	0	0	0	0	0	0	0	0	1	0	1	1	0	1	2	0	0	0	0	0	0	1	1	1	1	1	1	0	0	0
18	10	001	1	59	1	0	0	1	40	2	0	7	6	1	1	1	0	0	0	0	0	0	0	0	0	0	0	0	0	0	0	0	0	1	0	0	1	1	0	0	0	0	0	0	1	1	0	0	0
19	10	001	1	44	1	0	1	1	32	1	1	5	4	2	1	2	0	0	0	0	0	0	1	1	1	1	0	0	0	0	0	0	0	1	0	0	0	1	0	1	0	0	0	1	0	1	0	0	0
20	10	001	1	47	0	0	0	0	23	1	1	5	5	2	1	2	0	1	1	1	1	0	1	1	1	1	0	0	0	0	0	0	0	1	0	0	1	1	1	1	0	0	1	1	1	1	0	0	0
21	10	001	1	18	0	0	0	1		4			0	88	1	2	1	1	1	0	1	0	1	1	0	1	0	0	0	0	0	0	0	3	0	0	1	1	1	1	0	0	1	1	1	1	0	0	0
22	10	001	1	42	1	0	1	1	25	2	1	4	4	2	1	2	0	1	1	1	1	0	1	1	1	1	0	0	0	0	0	0	0	1	0	0	1	1	1	1	0	0	1	1	1	1	1	1	1
23	10	001	1	35	1	0	0	1	22	3	1	5	5	2	1	2	0	1	0	0	0	0	1	0	0	0	0	1	1	0	1	1	0	1	0	0	1	1	1	1	1	1	1	1	1	1	0	0	0
24	10	001	1	30	1	0	1	1		1	1	2	2	88	1	3	0	1	1	0	1	0	1	1	1	1	0	0	0	0	0	0	0	3	0	0	1	1	1	1	0	0	1	1	1	1	0	0	0
25	10	001	1	54	1	0	0	0	18	2	1	9	5	2	1	2	0	0	0	0	0	0	0	0	0	0	0	0	0	0	0	0	0	1	0	0	0	0	0	0	0	0	0	0	0	0	0	0	0
26	10	001	1	42	1	0	0	0	25	1	1	8	9	2	1	3	0	0	0	0	0	0	0	1	0	0	0	0	0	0	0	0	0	1	0	0	1	1	0	1	0	0	0	1	1	1	0	0	0
27	10	001	1	57	0	0	0	1	40	2	1	6	7	2	1	3	0	0	0	0	0	0	0	0	0	0	0	0	0	0	0	0	0	1	0	0	0	0	0	0	0	0	0	0	0	0	0	0	0
28	10	001	1	32	1	0	0	1	25	1	1	1	4	88	0	3	0	0	0	0	0	0	0	0	0	0	0	0	0	0	0	0	0	2	0	0	0	0	0	0	0	0	0	0	0	0	0	0	0
29	10	001	0	66	0	0	0	0	32	2	1	3	0	88	1	1	0	0	0	0	0	0	0	0	0	0	0	0	0	0	0	0	0	2	0	0	0	0	0	0	0	0	0	0	0	0	0	0	0
30	10	001	1	71	0	0	0	1	37	3	0	13	3	2	1	3	0	0	0	0	0	0	0	0	0	0	0	0	0	0	0	0	0	1	0	0	0	0	0	0	0	0	0	0	0	0	0	0	0
31	10	001	1	32	1	0	0	0	25	2	1	3	3	2	0	3	0	0	0	0	0	0	0	0	0	1	0	0	0	0	0	0	0	1	0	0	0	0	0	1	0	0	0	1	0	1	1	1	1
32	10	001	1	32	0	0	0	1	25	2	1	1	1	1	1	2	0	0	0	0	0	0	0	0	0	0	0	0	0	0	0	0	0	1	0	0	0	0	0	0	0	0	0	0	0	0	0	0	0
33	10	001	1	32	0	0	1	0	24	2	0	1	3	2	1	2	0	0	0	0	0	0	0	0	0	0	0	0	0	0	0	0	0	1	0	0	0	0	0	0	0	0	0	0	0	0	1	1	1
34	10	001	1	26	1	0	0	1		3	0		0	88	1	3	0	0	0	0	0	0	0	0	0	0	0	0	0	0	0	0	0	3	0	0	0	0	0	0	0	0	0	0	0	0	0	0	0
35	10	001	1	29	0	0	1	1	25	1	1	2	2	2	0	3	0	1	0	0	0	0	1	1	1	1	0	0	0	0	0	0	0	1	0	0	1	1	1	1	0	0	1	1	1	1	0	0	0
36	10	001	1	21	1	0	0	1	14	3	1		1	88	0	3	0	0	0	0	0	0	0	0	0	0	0	0	0	0	1	0	0	3	0	0	0	0	0	0	0	1	0	1	0	1	0	0	0
37	10	001	1	36	1	0	0	0	20	1	0	5	12	3	1	1	0	0	0	0	0	0	0	0	0	0	0	0	0	0	0	0	0	1	0	0	0	1	0	0	0	0	0	0	0	1	0	0	0
38	10	001	1	43	1	0	0	1	30	1	1	4	4	2	0	3	0	0	0	0	0	0	1	0	0	0	0	0	0	0	0	0	0	1	0	0	1	1	0	1	0	0	0	1	1	1	0	0	0
39	10	001	1	62	1	0	1	1	20	4		12	0	1	1	1	1	0	0	0	0	0	0	0	0	0	0	0	0	0	0	0	0	1	0	0	0	0	0	0	0	0	0	0	0	0	0	0	0
40	10	001	1	33	1	0	0	1	24	3	0	4	8	1	1	3	0	0	0	0	0	0	1	1	1	0	0	0	0	0	0	0	0	1	0	0	1	1	0	1	0	0	0	1	1	1	0	0	0
41	10	001	1	27	1	0	0	1		3	0		2	3	0	2	0	0	1	0	0	0	0	1	0	0	1	0	0	0	0	0	0	3	0	0	1	1	1	1	0	0	1	1	1	1	1	1	1
42	10	001	1	22	0	0	0	0		1	0		0	88	0	3	0	0	0	0	0	0	0	0	0	0	0	0	1	0	0	1	0	2	0	0	0	0	0	0	1	1	1	1	1	1	0	0	0
43	10	001	1	81	0	0	0	0	22	4		7	2	2	1	2	1	0	0	0	0	0	0	0	0	0	0	0	0	0	0	0	0	1	0	0	0	0	0	0	0	0	0	0	0	0	0	0	0
44	10	001	1	30	1	0	0	1	25	2	1	2	2	1	1	3	0	0	0	0	0	0	0	0	0	0	0	0	0	0	0	0	0	1	0	0	1	1	0	0	0	0	0	0	1	1	0	0	0
45	10	001	1	20	0	0	0	1		4			0	88	1	3	1	0	0	0	0	0	0	0	0	0	0	0	0	0	1	0	0	2	0	0	1	1	0	0	0	1	0	1	1	1	0	0	0
46	10	001	0	38	1	0	0	1	32	1	1	3	3	88	1	3	0	0	0	0	0	0	0	0	0	0	0	0	0	0	0	0	0	2	0	0	1	1	0	0	0	0	0	0	1	1	0	0	0
47	10	001	1	39	0	0	0	1	30	2	1	3	2	1	0	1	0	0	0	0	0	0	0	0	0	0	0	0	0	0	0	0	0	1	0	0	0	0	0	0	0	0	0	0	0	0	0	0	0
48	10	001	1	58	0	0	0	1	25	2	0	14	10	2	0	3	0	0	0	0	0	0	0	0	0	0	0	0	0	0	0	0	0	1	0	0	0	0	0	0	0	0	0	0	0	0	0	0	0
49	10	001	1	36	0	0	0	1	27	2	1	1	1	2	0	4	0	1	0	0	0	0	1	0	0	0	0	0	0	0	0	0	0	1	0	0	0	0	1	1	0	1	1	1	1	1	0	0	0
50	10	001	1	21	1	0	0	0	20	1	0		0	88	0	4	0	0	0	0	0	0	0	0	0	0	0	0	0	1	0	0	1	3	0	0	1	1	0	0	1	1	1	1	1	1	0	0	0
51	10	001	1	35	0	0	1	1	20	2	1	4	6	2	1	3	0	0	0	0	0	0	0	0	0	1	0	0	0	1	0	0	1	1	0	0	1	1	0	1	1	1	1	1	1	1	0	0	0
52	10	001	1	30	1	0	1	1	20	1	0	4	4	2	0	3	0	0	0	0	0	0	1	0	0	0	0	0	0	0	0	0	0	1	0	0	0	0	0	1	0	0	0	1	0	1	0	0	0
53	10	001	1	63	0	0	1	0	30	1	1	4	4	88	1	4	0	0	0	0	0	0	0	0	0	0	0	0	0	0	0	0	0	1	0	0	0	0	0	0	0	0	0	0	0	0	0	0	0
54	10	001	1	39	1	0	0	1	27	1	1	6	4	2	1	3	0	0	1	1	1	0	1	1	1	1	0	0	0	0	0	0	0	1	0	0	1	1	1	1	0	0	1	1	1	1	0	0	0
55	10	001	1	58	1	0	0	0	25	4		5	3	2	1	4	1	0	0	0	0	0	0	0	0	0	0	0	0	0	0	0	0	1	0	0	0	0	0	0	0	0	0	0	0	0	0	0	0
56	10	001	1	33	1	0	0	1	25	1	1	4	4	1	1	3	0	0	0	0	0	0	0	0	0	0	0	0	0	0	1	1	0	1	0	0	1	1	0	0	0	1	0	1	1	1	1	1	1
57	10	001	1	42	1	0	0	1	20	1	1	4	9	2	1	3	0	0	0	0	0	0	0	0	0	0	0	0	0	0	0	0	0	1	0	0	0	0	0	0	0	0	0	0	0	0	0	0	0
58	10	001	1	34	1	0	1	1		2	1	1	1	88	1	1	0	0	0	0	0	0	0	0	0	0	0	0	0	0	1	1	0	3	0	0	0	0	0	0	0	1	0	1	0	1	0	0	0
59	10	001	1	21	1	0	0	1	18	1	1	1	1	2	1	3	0	0	0	0	0	0	0	0	0	0	0	0	0	0	0	0	0	1	0	0	0	0	0	0	0	0	0	0	0	0	0	0	0
60	10	001	1	69	1	0	1	1	22	1	1	14	2	2	1	3	0	0	0	0	0	0	0	0	0	0	0	0	0	0	0	0	0	1	0	0	0	0	0	0	0	0	0	0	0	0	0	0	0
61	10	001	1	27	1	0	0	0	20	2	1	2	4	3	0	2	0	0	0	0	0	0	1	0	0	1	0	0	0	0	1	0	0	1	0	0	0	0	0	1	0	1	0	1	0	1	0	0	0
62	10	001	1	49	1	0	0	0	21	2	1	5	5	2	1	2	0	0	0	0	0	0	0	0	0	0	0	0	0	0	0	0	0	1	0	0	0	0	0	0	0	0	0	0	0	0	0	0	0
63	10	001	1	41	0	0	0	0	26	1	1	4	4	88	0	3	0	0	0	0	0	0	1	0	0	0	0	0	0	0	0	0	0	1	0	0	0	0	0	1	0	0	0	1	0	1	0	0	0
64	10	001	1	54	1	0	0	0	18	1	0	4	6	2	1	2	0	0	0	0	0	0	0	0	0	0	0	0	0	1	0	0	1	1	0	0	0	0	0	0	1	1	1	1	1	1	0	0	0
65	10	001	1	56	1	0	0	1	55	1	0	3	3	2	0	2	0	0	0	0	0	0	0	0	0	0	0	0	0	0	0	0	0	1	0	0	0	0	0	0	0	0	0	0	0	0	0	0	0
66	10	001	1	57	0	0	1	0	37	2	1	6	8	2	1	4	0	0	0	0	0	0	1	1	1	1	0	0	0	0	1	0	0	1	0	0	0	0	0	1	0	1	0	1	0	1	1	1	1
67	10	001	1	40	1	0	1	1	21	1	1	5	6	2	1	3	0	0	0	0	0	0	1	0	0	0	0	0	0	0	0	0	0	1	0	0	0	0	0	1	0	0	0	1	0	1	0	0	0
68	10	005	1	49	1	0	1	1	23	4		6	6	2	0	4	1	0	0	0	0	0	0	0	0	0	0	0	0	0	0	0	0	1	0	0	1	1	0	0	0	0	0	0	1	1	0	0	0
69	10	005	1	42	1	0	1	1	35	1	1	2	2	2	0	4	0	0	0	0	0	0	0	0	0	0	0	0	0	0	0	0	0	1	0	0	1	1	0	0	0	0	0	0	1	1	0	0	0
70	10	005	1	46	1	0	1	1	30	1	1		3	2	1	4	0	0	0	0	0	0	0	0	0	0	0	1	1	0	1	1	0	1	0	0	0	0	0	0	1	1	1	1	1	1	0	1	0
71	10	005	1	53	0	0	1	1	20	1	1	7	11	3	1	1	0	0	0	0	0	0	0	0	0	0	0	0	0	0	0	0	0	1	0	0	0	0	0	0	0	0	0	0	0	0	0	0	0
72	10	005	1	21	0	1	0	1		4			0	88	1	4	1	0	0	0	0	0	0	0	0	0	0	0	0	0	0	1	0	3	0	0	1	1	0	0	0	1	0	1	1	1	1	1	1
73	10	005	1	21	0	1	0	1		4			0	88	1	4	1	0	0	0	0	0	0	0	0	0	0	0	0	0	0	0	0	2	0	0	1	1	0	0	0	0	0	0	1	1	0	0	0
74	10	005	1	20	0	0	0	1		4			0	88	1	4	1	0	0	0	0	0	0	0	0	0	0	0	0	0	0	0	0	3	0	0	0	0	0	0	0	0	0	0	0	0	0	0	0
75	10	005	1	76	1	0	1	1	32	2	1	12	0	1	0	1	0	0	0	0	0	0	0	0	0	0	0	1	0	0	1	0	0	1	0	0	0	0	0	0	1	1	1	1	1	1	0	0	0
76	10	005	0	23	0	0	1	1		1	1		0	88	0	4	0	0	0	0	0	0	0	0	0	0	0	0	0	0	0	0	0	2	0	0	0	0	0	0	0	0	0	0	0	0	0	0	0
77	10	005	1	73	1	0	1	1	33	2	0	12	6	2	1	4	0	0	0	0	0	0	0	0	0	0	0	0	0	0	0	0	0	1	0	0	0	0	0	0	0	0	0	0	0	0	0	0	0
78	10	005	1	32	1	1	0	1		2	1	1	1	88	1	3	0	0	0	0	0	0	0	0	0	0	0	0	0	0	0	0	0	3	0	0	1	1	0	0	0	0	0	0	1	1	0	1	0
79	10	005	1	19	0	1	1	1		4			0	88	1	4	1	0	0	0	0	0	0	0	0	0	0	0	0	0	0	0	0	3	0	0	1	0	0	0	0	0	0	0	1	0	0	1	0
80	10	005	1	37	1	0	0	1	30	2	1	2	2	2	1	4	0	0	0	0	0	0	0	0	0	0	0	0	0	0	0	0	0	1	0	0	1	1	0	0	0	0	0	0	1	1	0	0	0
81	10	005	1	37	1	0	0	1	35	3	0	2	2	1	1	3	0	0	0	0	0	0	0	1	0	0	0	0	0	0	0	0	0	1	0	0	0	0	0	1	0	0	0	1	0	1	0	0	0
82	10	005	1	40	0	0	0	1	32	1	1	2	3	2	1	4	0	0	0	0	0	0	0	0	0	0	0	0	0	1	0	0	1	1	0	0	0	0	0	0	1	0	1	0	1	0	0	0	0
83	10	005	1	42	0	0	0	1	26	1	1	4	7	2	1	4	0	0	0	0	0	0	0	0	1	0	0	1	0	0	1	0	0	1	0	0	0	0	0	1	1	1	1	1	1	1	0	0	0
84	10	005	1	42	1	0	0	1	31	2	1	2	2	2	0	4	0	0	0	0	0	0	0	0	0	0	0	0	0	0	0	0	0	1	0	0	0	0	0	0	0	0	0	0	0	0	0	0	0
85	10	005	1	41	0	0	0	1	27	2	1	2	2	2	0	4	0	0	0	0	0	0	0	0	0	0	0	0	0	0	0	0	0	1	0	0	0	0	0	0	0	0	0	0	0	0	0	0	0
86	10	005	1	53	1	0	0	1	22	2	1	5	4	1	1	3	0	0	0	0	0	0	0	0	0	0	0	0	0	0	0	0	0	1	0	0	0	0	0	0	0	0	0	0	0	0	0	0	0
87	10	005	1	22	1	0	0	1		3	1		0	88	1	4	0	0	0	0	0	0	0	0	0	0	0	1	1	0	1	1	0	3	0	0	0	0	0	0	1	1	1	1	1	1	1	1	1
88	10	005	1	55	0	0	0	1	22	1	1	7	6	1	0	1	0	0	0	0	0	0	0	0	0	0	0	0	0	0	0	0	0	1	0	0	0	0	0	0	0	0	0	0	0	0	0	0	0
89	10	005	1	49	0	0	0	1	28	1	1	3	3	2	0	4	0	0	0	0	0	0	0	0	0	0	0	0	0	0	0	0	0	1	0	0	0	0	0	0	0	0	0	0	0	0	0	0	0
90	10	005	1	29	0	0	0	1	26	1	1	2	5	1	0	3	0	0	0	0	0	0	0	0	0	0	0	1	0	0	1	0	0	1	0	0	0	0	0	0	1	1	1	1	1	1	0	0	0
91	10	005	1	28	1	0	0	1		3	1		0	88	0	3	0	0	0	0	0	0	0	0	0	0	0	1	1	0	1	1	0	3	0	0	1	1	0	0	1	1	1	1	1	1	1	1	1
92	10	005	1	59	0	0	0	1	25	1	1	3	2	1	1	4	0	0	0	0	0	0	0	0	0	0	0	0	0	0	1	0	0	1	0	0	0	1	0	0	0	1	0	1	0	1	0	1	0
93	10	005	1	56	1	0	0	1	31	3	0	5	1	2	0	4	0	0	0	0	0	0	0	0	0	0	0	0	0	0	0	0	0	1	0	0	0	0	0	0	0	0	0	0	0	0	0	0	0
94	10	005	1	20	0	1	0	1		4			0	88	0	4	1	0	0	0	0	0	0	0	0	0	0	0	0	0	0	0	0	2	0	0	0	0	0	0	0	0	0	0	0	0	0	0	0
95	10	005	1	32	1	0	0	1	20	2	0	1	1	88	0	3	0	0	0	0	0	0	0	0	0	0	0	0	0	0	0	0	0	3	0	0	0	0	0	0	0	0	0	0	0	0	0	0	0
96	10	005	1	47	0	0	0	0	18	2	1		2	88	0	2	0	0	0	0	0	0	0	0	0	0	0	0	0	0	0	0	0	3	0	0	0	0	0	0	0	0	0	0	0	0	0	0	0
97	10	005	1	49	1	0	0	1	29	2	1	5	6	2	0	2	0	0	0	0	0	0	0	0	0	0	0	0	0	0	0	0	0	1	0	0	0	0	0	0	0	0	0	0	0	0	0	0	0
98	10	005	1	50	1	0	0	1	24	1	1		4	2	0	3	0	0	0	0	0	0	0	0	0	0	0	0	0	0	0	0	0	1	0	0	0	0	0	0	0	0	0	0	0	0	0	0	0
99	10	005	1	50	1	0	0	1	32	1	1	4	4	88	0	4	0	0	0	0	0	0	0	1	0	0	0	0	0	0	0	0	0	1	0	0	0	0	0	1	0	0	0	1	0	1	0	0	0
100	10	005	1	50	1	0	0	1	20	1	1	4	4	2	0	3	0	0	0	0	0	0	0	0	0	0	0	0	0	0	0	0	0	1	0	0	0	0	0	0	0	0	0	0	0	0	0	0	0
101	10	005	1	21	0	1	0	1	18	3	0		0	88	0	4	0	0	0	0	0	0	0	0	0	0	0	0	0	0	0	0	0	3	0	0	1	1	0	0	0	0	0	0	1	1	1	1	1
102	10	005	1	21	0	1	0	0	19	4			0	88	0	3	1	0	0	0	0	0	0	0	0	0	0	0	0	0	0	0	0	3	0	0	0	0	0	0	0	0	0	0	0	0	0	0	0
103	10	005	1	38	1	0	1	1	18	2	0	1	1	88	0	1	0	0	0	0	0	0	0	0	0	0	0	0	0	0	0	0	0	3	0	0	0	0	0	0	0	0	0	0	0	0	0	0	0
104	10	005	0	42	1	0	1	1	26	1	0	2	3	88	0	4	0	0	0	0	0	0	0	0	0	0	0	0	0	0	0	0	0	2	0	0	0	0	0	0	0	0	0	0	0	0	0	0	0
105	10	005	1	45	0	0	0	1	25	1	1	6	7	2	0	3	0	0	0	0	0	0	0	0	0	0	0	0	0	0	0	0	0	1	0	0	0	0	0	0	0	0	0	0	0	0	0	0	0
106	10	005	1	32	0	0	0	1	27	2	0		0	88	0	3	0	0	0	0	0	0	0	0	0	0	0	0	0	0	0	0	0	3	0	0	0	0	0	0	0	0	0	0	0	0	0	0	0
107	10	005	1	56	1	0	0	1	29	4		11	9	2	0	3	1	0	0	0	0	0	0	1	1	1	0	0	0	0	1	1	0	1	0	0	0	0	0	1	0	1	0	1	0	1	0	0	0
108	10	005	1	57	0	0	0	1	44	1	1	2	3	3	0	4	0	0	0	0	0	0	0	0	0	0	0	0	0	0	0	0	0	1	0	0	0	0	0	0	0	0	0	0	0	0	0	0	0
109	10	005	1	52	0	0	0	1	30	2	0	4	4	2	0	3	0	0	0	0	0	0	0	1	0	0	0	0	0	0	0	0	0	1	0	0	1	1	0	1	0	0	0	1	1	1	0	0	0
110	10	005	1	70	0	0	0	1	30	4		5	2	3	0	4	1	0	0	0	0	0	1	0	0	0	0	0	0	0	0	0	0	1	0	0	1	1	0	1	0	0	0	1	1	1	0	0	0
111	10	005	1	61	0	1	0	1	33	1	1	1	6	2	0	4	0	0	0	0	0	0	0	0	0	0	0	0	0	0	0	0	0	1	0	0	0	0	0	0	0	0	0	0	0	0	0	0	0
112	10	005	1	67	0	0	1	1	28	1	1	4	1	2	0	4	0	0	0	0	0	0	0	0	0	0	0	1	1	0	1	1	0	1	0	0	0	0	0	0	1	1	1	1	1	1	0	0	0
113	10	005	1	32	1	0	0	1	31	3	1		0	1	1	4	0	0	0	0	0	0	0	0	0	0	0	1	1	1	1	1	1	1	1	1	0	1	0	0	1	1	1	1	1	1	0	0	0
114	10	005	1	21	1	0	0	1		1	0		4	88	0	3	0	0	0	0	0	0	0	0	0	0	0	0	0	0	0	0	0	2	0	0	0	0	0	0	0	0	0	0	0	0	0	0	0
115	10	005	1	29	1	0	0	1	27	1	1	2	2	3	0	2	0	0	1	0	0	0	0	1	0	0	0	1	0	0	1	0	0	1	0	0	1	1	1	1	1	1	1	1	1	1	0	0	0
116	10	005	1	40	1	1	0	1	38	1	1	1	2	1	1	4	0	0	0	0	0	0	0	0	0	0	0	0	0	0	0	0	0	1	0	0	0	0	0	0	0	0	0	0	0	0	0	0	0
117	10	005	1	29	1	0	1	1		3	0		0	88	0	4	0	0	1	0	0	0	0	1	0	0	0	0	0	0	1	0	0	3	0	0	1	1	1	1	0	1	1	1	1	1	1	1	1
118	10	005	1	35	1	0	0	1		2	1		1	88	0	4	0	0	0	0	0	0	0	0	0	0	0	0	0	0	0	0	0	3	0	0	0	0	0	0	0	0	0	0	0	0	0	0	0
119	10	005	1	32	0	1	0	1	25	1	1	3	4	1	0	3	0	0	0	0	0	0	0	0	0	0	0	0	0	0	0	0	0	1	0	0	0	0	0	0	0	0	0	0	0	0	0	0	0
120	10	005	1	18	0	1	0	0		4			0	88	0	4	1	0	0	0	0	0	0	0	1	0	0	0	0	0	0	0	0	2	1	1	0	0	0	1	0	0	0	1	1	1	1	1	1
121	10	005	1	40	1	0	0	1	37	1	1	2	3	3	0	4	0	0	0	0	0	0	0	0	0	0	0	0	0	0	0	0	0	1	0	0	0	0	0	0	0	0	0	0	0	0	0	0	0
122	10	005	1	22	0	0	0	1		4			0	88	0	4	1	0	0	0	0	0	0	0	0	0	0	0	0	0	0	0	0	3	0	0	1	1	0	0	0	0	0	0	1	1	0	0	0
123	10	005	1	42	1	1	1	1	29	1	1	5	8	2	1	4	0	0	0	0	0	0	0	0	0	0	0	0	0	0	0	0	0	1	0	0	1	1	0	0	0	0	0	0	1	1	0	0	0
124	10	005	1	54	0	0	0	1	44	1	1	2	2	88	1	4	0	0	0	0	0	0	0	0	0	0	0	0	0	0	0	0	0	1	0	0	0	0	0	0	0	0	0	0	0	0	0	0	0
125	10	005	1	55	1	0	1	1	30	1	1	4	4	3	1	4	0	0	0	0	0	0	0	0	0	0	0	0	0	0	0	0	0	1	0	0	0	0	0	0	0	0	0	0	0	0	0	0	0
126	10	005	1	42	0	0	1	0	25	1	1	3	3	2	0	4	0	0	0	0	0	0	0	0	0	0	0	0	0	0	0	0	0	1	0	0	1	1	0	0	0	0	0	0	1	1	0	0	0
127	10	005	1	50	0	1	1	0	28	1	1	2	2	2	0	4	0	0	0	0	0	0	0	0	0	0	0	0	0	0	0	0	0	1	0	0	1	1	0	0	0	0	0	0	1	1	0	0	0
128	10	005	1	48	0	0	1	1	29	1	1	4	6	2	0	4	0	0	0	0	0	0	0	0	0	0	0	0	0	0	0	0	0	1	0	0	0	0	0	0	0	0	0	0	0	0	0	0	0
129	10	005	1	42	1	0	0	1	31	2	1	3	3	1	1	4	0	0	0	0	0	0	0	0	0	0	0	0	0	0	0	0	0	1	0	0	0	0	0	0	0	0	0	0	0	0	0	0	0
130	10	005	1	47	0	0	0	1	30	1	1	1	2	1	0	4	0	0	0	0	0	0	0	0	0	0	0	0	0	0	0	0	0	1	0	0	0	0	0	0	0	0	0	0	0	0	0	0	0
131	10	005	1	41	0	0	1	1	33	1	1	3	5	2	0	4	0	0	0	0	0	0	0	0	0	0	0	0	0	0	0	0	0	1	0	0	0	0	0	0	0	0	0	0	0	0	0	0	0
132	10	005	1	54	1	0	0	1	35	1	1	4	6	1	1	4	0	0	0	0	0	0	0	0	0	0	0	1	1	0	1	1	0	1	1	1	1	1	0	0	1	1	1	1	1	1	0	0	0
133	10	005	1	22	0	0	0	1	21	4			0	88	0	4	1	0	0	0	0	0	0	0	0	0	0	0	0	0	0	0	0	3	0	0	0	0	0	0	0	0	0	0	0	0	0	0	0
134	10	005	1	41	0	0	0	0	36	1	1	2	5	2	0	4	0	0	0	0	0	0	0	0	0	0	0	0	0	0	0	0	0	1	0	0	0	0	0	0	0	0	0	0	0	0	0	0	0
135	10	005	1	43	0	0	1	1	25	1	1	4	6	2	0	4	0	0	0	0	0	0	0	0	0	0	0	0	0	0	0	0	0	1	0	0	0	1	0	0	0	0	0	0	0	1	0	1	0
136	10	005	1	47	0	1	1	0	34	1	1	1	5	2	0	4	0	0	0	0	0	0	0	0	0	0	0	0	0	0	0	0	0	1	0	0	0	0	0	0	0	0	0	0	0	0	0	1	0
137	10	005	1	47	0	1	1	1	27	1	1	2	2	1	0	4	0	0	0	0	0	0	0	0	0	0	0	0	0	0	0	0	0	1	0	0	0	0	0	0	0	0	0	0	0	0	0	0	0
138	10	005	1	56	1	0	0	1	31	1	1	3	5	1	0	4	0	0	0	0	0	0	0	1	0	0	0	0	0	0	0	0	0	1	0	0	0	1	0	1	0	0	0	1	0	1	0	0	0
139	10	005	1	34	0	1	1	0	24	1	0		2	1	0	4	0	0	0	0	0	0	0	0	0	0	0	0	0	0	0	0	0	1	0	0	0	0	0	0	0	0	0	0	0	0	0	0	0
140	10	005	1	30	1	0	0	1		1	1		0	88	0	4	0	0	0	0	0	0	0	0	0	0	0	0	0	0	0	0	0	3	0	0	0	1	0	0	0	0	0	0	0	1	0	0	0
141	10	005	1	28	1	0	0	0	19	2	1		1	2	0	4	0	0	0	0	0	0	0	0	0	0	0	0	0	0	0	0	0	3	0	0	0	0	0	0	0	0	0	0	0	0	0	0	0
142	10	005	1	23	0	0	0	0		1	1		0	88	0	4	0	1	1	0	0	0	1	1	0	0	0	0	0	1	0	0	1	3	0	0	0	0	1	1	1	0	1	1	1	1	0	0	0
143	10	005	1	41	0	0	0	0	25	1	1	7	7	1	0	4	0	0	0	0	0	0	0	1	0	0	0	0	0	1	0	0	1	1	0	0	1	1	0	1	1	1	1	1	1	1	0	1	0
144	10	005	1	35	0	0	0	1	34	1	1	2	2	2	0	4	0	0	0	0	0	0	0	0	0	0	0	0	0	0	0	0	0	1	0	0	1	1	0	0	0	0	0	0	1	1	0	0	0
145	10	005	0	79	0	0	1	1	24	4		6	4	88	0	4	1	0	0	0	0	0	0	0	0	0	0	0	0	0	0	0	0	2	0	0	0	0	0	0	0	0	0	0	0	0	0	0	0
146	10	005	0	32	0	0	0	1		3	0		2	88	0	4	0	0	0	0	0	0	0	0	0	0	0	0	0	0	0	0	0	2	0	0	0	0	0	0	0	0	0	0	0	0	0	0	0
147	10	006	1	34	0	0	0	1	25	1	1	2	3	2	0	3	0	0	0	0	0	0	0	0	0	0	0	0	0	0	0	0	0	1	0	0	0	0	0	0	0	0	0	0	0	0	0	0	0
148	10	006	1	54	0	0	1	1	31	1	1	4	3	1	0	3	0	0	0	0	0	0	0	0	0	0	0	0	0	0	0	0	0	1	0	0	0	0	0	0	0	0	0	0	0	0	0	0	0
149	10	006	1	33	1	0	0	1	27	3	1	6	7	2	1	2	0	0	0	0	0	0	1	1	1	1	1	1	0	0	1	1	0	1	1	1	1	1	0	1	1	1	1	1	1	1	0	0	0
150	10	006	1	34	0	0	0	1	32	1	1		2	2	0	4	0	0	0	0	0	0	0	0	0	0	0	0	0	0	0	0	0	1	0	0	0	0	0	0	0	0	0	0	0	0	0	0	0
151	10	006	1	56	0	0	0	1	28	1	1	5	2	88	0	4	0	0	0	0	0	0	0	0	0	0	0	0	0	0	1	1	0	1	0	0	0	0	0	0	0	1	0	1	0	1	0	0	0
152	10	006	1	33	1	0	0	1	32	1	1	2	2	2	0	4	0	0	0	0	0	0	0	0	0	0	0	0	0	0	0	0	0	1	0	0	1	1	0	0	0	0	0	0	1	1	0	0	0
153	10	006	1	25	0	0	0	0	21	4			0	1	1	4	1	0	0	0	0	0	0	0	0	0	0	0	0	0	0	0	0	3	0	0	0	0	0	0	0	0	0	0	0	0	0	0	0
154	10	006	1	47	1	0	0	0	30	1	1	3	2	1	0	3	0	0	0	0	0	0	0	0	0	0	0	0	0	0	0	0	0	1	0	0	0	0	0	0	0	0	0	0	0	0	0	0	0
155	10	006	0	41	0	0	0	1	30	1	1	3	3	88	0	4	0	1	0	0	0	0	1	0	0	0	0	0	0	0	0	0	0	2	0	0	1	1	1	1	0	0	1	1	1	1	0	1	0
156	10	006	1	50	0	0	1	1	27	1	1	4	4	1	0	4	0	0	0	0	0	0	0	0	0	0	0	0	0	0	0	0	0	1	0	0	0	0	0	0	0	0	0	0	0	0	0	0	0
157	10	006	1	36	1	0	0	0	29	3	1	2	2	2	0	4	0	0	0	0	0	0	0	0	0	0	0	0	0	0	0	0	0	1	0	0	0	0	0	0	0	0	0	0	0	0	0	0	0
158	10	006	1	31	1	0	1	1		3	0		1	88	1	4	0	0	0	0	0	0	0	0	0	0	0	0	0	0	0	0	0	3	0	0	0	0	0	0	0	0	0	0	0	0	0	0	0
159	10	006	1	58	1	1	0	1	29	1	1	5	5	3	1	4	0	0	0	0	0	0	0	0	0	0	0	0	0	0	0	0	0	1	0	0	0	0	0	0	0	0	0	0	0	0	0	0	0
160	10	006	1	53	0	0	1	1	20	1	1	4	4	2	0	2	0	0	0	0	0	0	0	0	0	0	0	0	0	0	0	0	0	1	1	1	0	0	0	0	0	0	0	0	1	1	0	0	0
161	10	006	1	40	1	0	0	1	29	1	1	3	3	2	1	3	0	0	0	0	0	0	0	0	0	0	0	0	0	0	0	0	0	1	0	0	0	0	0	0	0	0	0	0	0	0	0	0	0
162	10	006	1	40	0	0	0	1	34	1	1	2	5	1	0	4	0	0	0	0	0	0	0	0	0	0	0	0	0	0	0	0	0	1	0	0	0	0	0	0	0	0	0	0	0	0	0	0	0
163	10	006	1	25	1	1	1	1		3	0		0	88	0	4	0	0	0	0	0	0	0	0	0	0	0	0	0	0	0	0	0	2	0	1	0	0	0	0	0	0	0	0	0	1	1	1	1
164	10	006	1	25	1	0	0	0	17	4			0	88	0	4	1	0	0	0	0	0	0	0	0	0	0	0	0	0	0	0	0	3	0	0	0	0	0	0	0	0	0	0	0	0	0	0	0
165	10	006	1	26	1	0	0	0	18	4			0	88	0	4	1	0	0	0	0	0	0	0	0	0	0	0	1	0	0	1	0	3	0	0	0	0	0	0	1	1	1	1	1	1	0	0	0
166	10	006	1	28	0	0	0	1	24	1	1		20	1	0	4	0	0	0	0	0	0	0	0	0	0	0	0	0	0	0	0	0	3	0	0	0	0	0	0	0	0	0	0	0	0	0	0	0
167	10	006	1	21	1	0	1	1		4			1	88	1	4	1	0	0	0	0	0	0	0	0	0	0	0	0	0	0	0	1	3	0	0	1	1	0	0	0	0	0	0	1	1	0	0	0
168	10	006	1	27	0	1	0	1		1	1		1	88	0	4	0	0	0	0	0	0	0	0	0	0	0	0	0	0	0	0	0	3	0	0	0	0	0	0	0	0	0	0	0	0	0	0	0
169	10	006	1	48	0	0	0	1	32	1	1	2	2	3	1	4	0	0	0	0	0	0	0	0	0	0	0	0	0	0	0	0	0	1	0	0	0	0	0	0	0	0	0	0	0	0	0	0	0
170	10	006	1	63	0	0	0	1	25	1	1	5	8	2	1	4	0	0	0	0	0	0	0	0	0	0	0	0	0	0	0	0	0	1	0	0	0	0	0	0	0	0	0	0	0	0	0	0	0
171	10	006	1	34	1	0	1	1	28	1	1	1	2	3	1	3	0	0	0	0	0	0	0	0	0	0	0	0	0	0	0	0	0	3	0	0	1	1	0	0	0	0	0	0	1	1	0	0	0
172	10	006	1	20	1	0	0	0	19	4			0	88	0	4	1	0	0	0	0	0	0	0	0	0	0	1	1	1	1	1	1	3	0	0	0	0	0	0	1	1	1	1	1	1	1	1	1
173	10	006	1	33	0	0	0	0	25	1	0	2	2	2	0	2	0	0	0	0	0	0	0	0	0	0	0	0	0	0	0	0	0	1	0	0	0	0	0	0	0	0	0	0	0	0	0	0	0
174	10	006	1	90	1	0	0	1	40	4		4	3	1	0	1	1	0	0	0	0	0	0	0	0	0	0	1	0	0	1	0	0	1	0	0	0	0	0	0	1	1	1	1	1	1	1	1	1
175	10	006	1	76	0	0	1	1	40	4		9	0	2	0	3	1	0	0	0	0	0	0	0	0	0	0	0	0	0	0	0	0	1	0	0	0	0	0	0	0	0	0	0	0	0	0	0	0
176	10	006	1	38	0	0	0	1	31	1	1	1	3	1	1	4	0	0	0	0	0	0	0	0	0	0	0	0	0	0	0	0	0	1	0	0	0	0	0	0	0	0	0	0	0	0	0	0	0
177	10	006	1	37	1	0	0	1	32	1	1		2	88	1	3	0	0	0	0	0	0	0	0	0	0	0	0	0	0	0	0	0	1	0	0	0	0	0	0	0	0	0	0	0	0	0	0	0
178	10	006	1	49	0	0	0	1	35	1	1	2	2	1	0	2	0	0	0	0	0	0	0	0	0	0	0	0	0	0	0	0	0	1	0	1	0	0	0	0	0	0	0	0	0	1	0	0	0
179	10	006	1	30	1	0	0	1		1	1		0	88	0	3	0	0	0	0	0	0	0	0	0	0	0	1	0	0	1	0	0	3	0	0	0	0	0	0	1	1	1	1	1	1	1	1	1
180	10	006	1	56	0	0	0	1	32	1	1	4	6	1	0	3	0	0	0	0	0	0	0	0	0	0	0	0	0	0	0	0	0	1	0	0	0	0	0	0	0	0	0	0	0	0	0	0	0
181	10	006	1	26	0	0	0	0	26	4			0	88	0	3	1	0	1	0	1	0	0	1	1	1	0	0	0	1	0	0	1	3	0	0	1	1	1	1	1	0	1	1	1	1	0	0	0
182	10	006	1	56	0	0	0	1	24	1	1	4	4	2	0	3	0	0	0	0	0	0	1	0	0	0	0	0	0	0	0	0	0	1	0	0	1	0	0	1	0	0	0	1	1	1	0	0	0
183	10	006	1	43	0	0	0	0	26	2	1	3	3	2	1	4	0	0	0	0	0	0	1	1	1	1	0	0	0	0	1	1	0	1	0	0	0	1	0	1	0	1	0	1	0	1	0	0	0
184	10	006	1	54	0	0	1	1	28	2	1	3	3	2	0	4	0	0	0	0	0	0	0	0	0	0	0	0	0	0	0	0	0	1	0	0	0	1	0	0	0	0	0	0	0	1	0	0	0
185	10	006	1	58	1	0	1	1	26	1	1	3	1	2	1	4	0	0	0	0	0	0	0	0	0	0	0	0	0	0	0	0	0	1	0	0	0	0	0	0	0	0	0	0	0	0	0	0	0
186	10	006	1	60	0	0	0	1	24	1	1	7	3	2	0	4	0	0	0	0	0	0	0	0	0	0	0	0	0	0	0	0	0	1	0	0	0	1	0	0	0	0	0	0	0	1	0	0	0
187	10	006	1	31	0	0	0	0		2	1		0	88	0	4	0	0	0	0	0	0	0	0	0	0	0	0	1	1	0	1	1	3	0	0	0	0	0	0	1	1	1	1	1	1	1	1	1
188	10	006	1	32	1	0	0	0		2	1	1	1	3	1	3	0	0	1	0	0	0	0	1	0	0	0	0	0	0	0	1	0	3	0	0	1	1	1	1	0	1	1	1	1	1	0	0	0
189	10	006	1	26	0	0	0	0		4			0	88	0	4	1	0	0	0	0	0	0	0	0	0	0	0	0	0	0	0	0	3	0	0	1	1	0	0	0	0	0	0	1	1	1	1	1
190	10	006	1	52	1	0	0	1	25	2	1	3	3	1	0	3	0	0	0	0	0	0	0	0	0	0	0	0	0	0	0	0	0	1	0	0	0	0	0	0	0	0	0	0	0	0	0	0	0
191	10	006	1	24	1	0	0	1		2	1		0	88	1	2	0	0	0	0	0	0	0	0	0	0	0	0	0	0	0	0	0	3	0	0	0	0	0	0	0	0	0	0	0	0	0	0	0
192	10	006	1	46	1	0	0	1	32	1	1	3	3	2	0	4	0	0	0	0	0	0	0	0	0	0	0	0	0	0	0	0	0	1	0	0	1	1	0	0	0	0	0	0	1	1	0	0	0
193	10	006	1	51	1	0	1	1	30	4		6	6	2	1	4	1	0	0	0	0	0	0	0	0	0	0	0	0	0	0	0	0	1	1	1	0	0	0	0	0	0	0	0	1	1	0	0	0
194	10	006	1	27	0	0	0	0		1	1		1	88	0	4	0	0	0	0	0	0	0	0	0	0	0	0	0	0	0	0	0	3	0	0	0	0	0	0	0	0	0	0	0	0	0	0	0
195	10	006	1	42	1	0	0	1	25	1	1	3	3	1	0	4	0	0	0	0	0	0	0	0	0	0	0	1	1	1	1	1	1	1	0	0	0	0	0	0	1	1	1	1	1	1	0	0	0
196	10	006	0	25	1	1	1	1		3	0		0	88	1	4	0	0	0	0	0	0	0	0	0	0	0	0	0	0	1	1	0	2	0	0	0	0	0	0	0	1	0	1	0	1	0	1	0
197	10	006	1	28	0	1	1	1		1	1		0	88	0	4	0	0	0	0	0	0	0	0	0	0	0	1	1	0	1	1	0	3	0	0	1	1	0	0	1	1	1	1	1	1	1	1	1
198	10	006	1	25	0	0	0	0	18	3	1		1	1	0	4	0	0	0	0	0	0	0	0	0	0	0	1	1	0	1	1	0	3	0	0	0	0	0	0	1	1	1	1	1	1	0	0	0
199	10	006	1	39	1	0	0	1	31	1	1	2	2	1	0	4	0	0	0	0	0	0	0	0	0	0	0	0	0	0	0	0	0	1	0	0	0	0	0	0	0	0	0	0	0	0	0	0	0
200	10	006	1	26	0	1	0	1		4			0	88	0	4	1	0	0	0	0	0	0	0	0	0	0	0	0	0	0	0	0	3	0	0	0	0	0	0	0	0	0	0	0	0	0	0	0
201	10	006	1	28	0	0	0	0		3	0		0	88	1	4	0	0	0	0	0	0	0	0	0	0	0	0	0	0	0	0	0	3	0	0	1	1	0	0	0	1	0	1	1	1	1	1	1
202	10	006	1	36	1	0	0	1	30	2	1	2	2	88	0	3	0	0	0	0	0	0	0	0	0	0	0	0	0	0	0	0	0	3	0	0	0	0	0	0	0	0	0	0	0	0	0	0	0
203	10	006	1	53	0	1	1	1	28	1	1	4	4	2	0	4	0	0	0	0	1	0	1	0	0	1	0	0	0	0	0	0	0	1	0	0	0	0	1	1	0	0	1	1	1	1	0	0	0
204	10	006	1	24	0	0	0	1		3	1	1	0	88	1	3	0	1	1	0	1	0	1	1	1	1	0	0	0	0	0	0	0	2	0	0	1	1	1	1	0	0	1	1	1	1	0	0	0
205	10	006	1	36	1	0	1	1	32	2	1	1	0	1	0	3	0	0	0	0	0	0	0	1	0	0	0	0	1	0	0	1	0	1	0	0	1	1	0	1	1	1	1	1	1	1	0	0	0
206	10	006	1	36	1	0	0	1	19	3	1	5	5	88	0	4	0	0	1	0	0	0	1	1	0	0	0	0	1	1	0	1	1	2	0	0	1	1	1	1	1	1	1	1	1	1	1	1	1
207	10	006	1	31	1	0	1	1	26	1	1	3	3	2	0	4	0	0	0	0	0	0	0	0	0	0	0	0	0	0	0	0	0	1	0	0	0	0	0	0	0	0	0	0	0	0	1	1	1
208	10	006	1	34	1	0	1	1	28	1	1	1	3	2	0	4	0	0	0	0	0	0	0	0	0	0	0	0	0	0	1	1	0	1	0	0	1	1	0	0	0	1	0	1	1	1	0	0	0
209	10	006	1	31	1	0	0	0	20	3	1	1	0	88	0	1	0	0	0	0	0	0	0	0	0	0	0	0	0	0	0	0	0	1	0	0	0	0	0	0	0	0	0	0	0	0	0	0	0
210	10	006	1	25	0	0	0	1		4			0	88	1	4	1	0	0	0	0	0	0	0	0	0	0	0	0	0	0	0	0	3	0	0	0	0	0	0	0	0	0	0	0	0	0	0	0
211	10	006	1	65	0	0	0	1	26	1	1	3	0	2	0	4	0	0	0	0	0	0	0	0	0	0	0	0	0	0	0	0	0	1	0	0	0	0	0	0	0	0	0	0	0	0	0	0	0
212	10	006	1	36	1	0	0	1	35	3	1		0	88	1	4	0	0	0	0	0	0	0	0	0	0	0	0	0	0	0	0	0	3	0	0	1	1	0	0	0	0	0	0	1	1	0	0	0
213	10	006	1	58	0	0	1	1	25	1	1	8	8	3	0	4	0	0	0	0	0	0	0	1	0	0	0	0	0	0	0	0	0	1	0	1	0	0	0	1	0	0	0	1	0	1	0	0	0
214	10	006	1	53	1	0	0	1	35	1	1	5	7	2	0	4	0	0	0	0	0	0	0	0	0	0	0	0	0	0	0	0	0	1	0	0	0	0	0	0	0	0	0	0	0	0	0	0	0
215	10	006	0	85	1	0	0	0	21	4		12	0	88	0	2	1	0	0	0	0	0	0	0	0	0	0	0	0	0	0	0	0	2	0	0	0	0	0	0	0	0	0	0	0	0	0	0	0
216	10	006	1	33	1	1	1	1	30	1	1	1	2	1	0	4	0	0	0	0	0	0	0	0	0	0	0	1	1	0	1	1	0	1	0	0	0	0	0	0	1	1	1	1	1	1	1	1	1
217	10	006	1	66	0	0	0	1	30	1	0	5	0	1	0	1	0	0	0	0	0	0	0	0	0	0	0	0	0	0	0	0	0	1	0	0	0	0	0	0	0	0	0	0	0	0	0	0	0
218	10	006	1	76	1	0	0	1	30	2	1	14	4	1	0	1	0	0	0	0	0	0	0	0	0	0	0	0	0	0	0	0	0	1	0	0	0	0	0	0	0	0	0	0	0	0	0	0	0
219	10	006	1	32	1	0	0	1		1	1		5	88	1	4	0	0	0	0	0	0	0	0	0	0	0	0	0	0	0	0	0	3	0	0	1	1	0	0	0	0	0	0	1	1	0	0	0
220	10	006	1	35	1	0	0	1	28	3	0		3	1	0	3	0	0	0	0	0	0	0	0	0	0	0	0	0	0	0	0	0	1	0	0	0	0	0	0	0	0	0	0	0	0	0	0	0
221	10	006	1	54	1	0	1	1	21	1	1	5	2	3	1	1	0	0	0	0	0	0	0	0	0	0	0	0	0	0	0	0	0	1	0	0	0	1	0	0	0	0	0	0	0	1	0	0	0
222	10	006	1	41	1	0	0	1	31	2	0	5	5	2	0	3	0	0	0	0	0	0	0	0	0	0	0	0	0	0	0	0	0	1	0	0	1	1	0	0	0	0	0	0	1	1	0	0	0
223	10	006	1	23	1	0	0	0	23	4		1	1	1	1	4	1	0	0	0	0	0	0	0	0	1	0	0	0	0	0	0	0	1	0	0	0	1	0	1	0	0	0	1	0	1	0	0	0
224	10	006	1	32	0	0	0	0	23	1	1	3	3	1	1	3	0	0	0	0	0	0	0	0	0	0	0	0	0	0	0	0	0	1	0	0	1	1	0	0	0	0	0	0	1	1	0	0	0
225	10	006	1	26	1	0	1	1	22	3	1		0	1	1	3	0	0	0	0	0	0	0	0	0	0	0	0	0	0	0	0	0	1	0	0	1	1	0	0	0	0	0	0	1	1	1	1	1
226	10	006	1	28	0	0	0	1	22	1	1		0	2	1	2	0	0	0	0	0	0	0	0	0	0	0	0	0	0	0	0	0	1	0	0	0	0	0	0	0	0	0	0	0	0	0	0	0
227	10	006	1	47	1	0	1	1	26	1	1	4	4	2	0	2	0	0	0	0	0	0	0	0	0	0	0	0	0	0	0	0	0	1	0	0	0	0	0	0	0	0	0	0	0	0	0	0	0
228	10	006	1	22	0	0	0	0		1	0		0	88	1	4	0	0	0	0	0	0	0	0	0	0	0	0	0	0	0	0	0	2	0	0	0	0	0	0	0	0	0	0	0	0	0	0	0
229	10	006	1	25	0	0	0	1	24	4		2	2	2	1	4	1	0	0	0	0	0	0	0	0	0	0	0	0	0	0	0	0	1	0	0	1	1	0	0	0	0	0	0	1	1	0	0	0
230	10	006	1	27	1	0	1	1		3	1	1	1	88	0	3	0	0	0	0	1	1	0	0	0	1	1	1	1	1	1	1	1	3	0	0	1	1	1	1	1	1	1	1	1	1	0	0	0
231	10	006	1	37	0	0	0	0	28	4		1	1	88	0	4	1	0	0	0	0	0	0	0	0	0	0	0	0	0	0	0	0	3	0	0	0	0	0	0	0	0	0	0	0	0	0	0	0
232	10	006	1	39	1	0	0	1	20	2	1	4	4	1	1	3	0	0	0	0	0	0	0	0	0	0	0	0	0	0	0	0	0	1	0	0	0	0	0	0	0	0	0	0	0	0	0	0	0
233	10	057	1	22	1	0	1	1	20	2	1	4	4	2	0	3	0	0	0	0	0	0	0	0	0	0	0	0	1	0	0	1	0	1	0	0	0	0	0	0	1	1	1	1	1	1	0	0	0
234	10	057	1	27	1	0	1	0	24	1	1	2	2	2	1	4	0	0	0	0	0	0	0	0	0	0	0	0	0	0	0	0	0	1	0	0	0	1	0	0	0	0	0	0	0	1	0	1	0
235	10	057	1	53	0	0	0	1	26	4		4	0	88	0	3	1	0	0	0	0	0	0	0	0	0	0	0	0	0	0	0	0	1	0	0	0	0	0	0	0	0	0	0	0	0	0	0	0
236	10	057	1	38	1	0	0	0	25	1	0	5	5	3	1	4	0	0	0	0	0	0	0	0	0	0	0	0	0	0	0	0	0	1	0	0	0	0	0	0	0	0	0	0	0	0	0	0	0
237	10	057	1	36	0	0	0	1	30	3	1	3	3	3	0	3	0	0	0	0	0	0	0	0	0	0	0	0	0	0	1	0	0	1	0	0	0	0	0	0	0	1	0	1	0	1	0	0	0
238	10	057	1	44	1	0	0	1	28	3	1	2	7	1	1	3	0	0	0	0	0	0	0	0	0	0	0	0	0	0	0	0	0	1	0	0	0	0	0	0	0	0	0	0	0	0	0	0	0
239	10	057	1	40	1	0	0	1	25	3	0	6	6	3	0	2	0	0	0	0	0	0	0	0	0	0	0	1	0	0	1	1	0	1	0	0	0	0	0	0	1	1	1	1	1	1	0	0	0
240	10	057	1	32	1	0	0	1	20	2	0	2	4	2	0	4	0	0	0	0	0	0	0	0	1	1	0	0	0	0	1	0	0	1	0	0	0	0	0	1	0	1	0	1	0	1	0	1	0
241	10	057	1	45	1	0	1	1	25	3	1	6	6	1	1	3	0	0	0	1	1	0	0	0	1	1	0	1	1	1	1	1	1	1	0	0	1	1	1	1	1	1	1	1	1	1	0	0	0
242	10	057	1	33	1	0	1	1	25	3	1	3	3	1	1	3	0	0	0	0	0	0	0	0	0	0	0	0	0	0	0	0	0	1	0	0	0	1	0	0	0	0	0	0	0	1	0	0	0
243	10	057	1	56	0	0	0	1	25	2	1	6	6	2	1	3	0	0	0	0	0	0	0	0	0	0	0	0	0	0	0	0	0	1	0	0	0	0	0	0	0	0	0	0	0	0	0	0	0
244	10	057	1	56	1	0	0	1	20	1	1	5	0	2	1	4	0	1	1	0	1	0	1	1	1	1	0	0	0	0	0	0	0	1	0	0	0	0	1	1	0	0	1	1	1	1	0	0	0
245	10	057	1	42	1	0	0	1	20	1	1	3	3	88	1	4	0	0	0	0	0	0	0	0	0	0	0	0	0	0	0	0	0	1	0	0	0	0	0	0	0	0	0	0	0	0	0	0	0
246	10	057	1	18	0	0	0	1		4			0	88	1	3	1	0	0	0	0	0	0	0	0	0	0	0	0	0	0	0	0	2	0	0	0	0	0	0	0	0	0	0	0	0	0	0	0
247	10	057	1	20	1	0	1	1	18	2	1	1	1	1	1	3	0	0	0	0	0	0	0	0	0	0	0	0	0	0	0	0	0	1	0	0	1	1	0	0	0	0	0	0	1	1	0	0	0
248	10	057	1	57	1	0	0	0	24	3	0	4	2	2	1	3	0	0	0	0	0	0	0	0	0	0	0	0	0	0	0	0	0	1	0	0	0	0	0	0	0	0	0	0	0	0	0	0	0
249	10	057	1	27	1	0	0	1		2	1		0	88	0	4	0	0	0	0	0	0	0	0	0	0	0	0	0	0	0	0	0	2	0	0	0	0	0	0	0	0	0	0	0	0	0	0	0
250	10	057	1	44	0	0	1	1	23	1	1	7	11	1	0	1	0	0	0	0	0	0	0	0	1	0	0	0	0	1	0	0	1	1	0	0	1	1	0	1	1	1	1	1	1	1	0	0	0
251	10	057	1	27	0	0	0	0	27	4			0	3	1	3	1	0	1	0	0	0	0	1	0	0	0	1	1	1	1	1	1	1	0	0	1	1	1	1	1	1	1	1	1	1	0	0	0
252	10	057	1	23	1	0	0	1	23	2	1		0	2	0	3	0	0	0	0	0	0	0	0	0	0	0	0	0	1	0	0	1	1	0	0	0	1	0	0	1	1	1	1	1	1	0	0	0
253	10	057	1	60	0	0	1	0	30	2	0	7	4	3	1	3	0	0	0	0	0	0	0	0	0	0	0	1	1	0	1	1	0	1	0	0	1	1	0	0	1	1	1	1	1	1	0	1	0
254	10	057	1	21	1	0	0	0		4			0	88	0	2	1	1	0	1	0	0	1	0	1	0	0	1	0	0	1	0	0	3	0	0	0	0	1	1	1	1	1	1	1	1	0	0	0
255	10	057	1	30	0	0	0	0	19	1	1	3	1	2	1	3	0	0	0	0	0	0	1	1	0	0	0	0	0	0	0	0	0	1	0	0	0	0	0	1	0	0	0	1	0	1	0	0	0
256	10	057	1	96	0	0	0	1	34	4		14	3	2	0	3	1	0	0	0	0	0	0	0	0	0	0	0	0	0	0	0	0	1	0	0	0	0	0	0	0	0	0	0	0	0	0	0	0
257	10	057	1	99	1	0	0	1	45	4		15	0	2	0	3	1	0	0	0	0	0	0	0	0	0	0	0	0	0	0	0	0	1	0	0	0	0	0	0	0	0	0	0	0	0	0	0	0
258	10	057	1	20	0	0	1	1	18	1	1		0	88	0	3	0	0	0	0	0	0	0	0	0	0	0	0	0	0	0	0	0	3	0	0	0	0	0	0	0	0	0	0	0	0	0	0	0
259	10	057	1	35	1	0	0	1	20	2	1	4	7	3	0	4	0	1	0	0	0	0	1	0	0	0	0	0	0	1	0	0	1	1	0	0	1	1	1	1	1	1	1	1	1	1	0	0	0
260	10	057	1	30	1	0	0	1	18	1	0	2	4	2	0	2	0	0	0	0	0	0	0	0	0	0	0	0	0	0	0	0	0	1	0	0	1	1	0	0	0	0	0	0	1	1	0	0	0
261	10	057	1	30	1	0	0	1	22	1	0	1	5	1	1	1	0	0	0	0	0	0	0	0	0	0	0	0	0	1	0	0	1	1	0	0	1	1	0	0	1	1	1	1	1	1	0	0	0
262	10	057	1	25	0	0	1	1	25	2	1		1	3	1	3	0	0	0	0	0	0	0	0	0	0	0	1	1	1	1	1	1	1	1	1	1	1	0	0	1	1	1	1	1	1	0	0	0
263	10	057	1	40	1	0	0	0	26	2	1	3	3	2	0	3	0	0	0	0	0	0	0	0	0	0	0	0	0	1	0	0	1	1	0	0	0	0	0	0	1	1	1	1	1	1	0	0	0
264	10	057	0	66	1	0	0	1	32	2	0	10	1	88	0	3	0	0	0	0	0	0	0	0	0	0	0	0	0	0	0	0	0	2	0	0	0	1	0	0	0	1	0	1	0	1	0	0	0
265	10	057	1	20	1	0	0	1	19	1	1		1	2	0	3	0	0	0	0	0	0	1	1	0	0	0	0	0	1	0	0	1	1	0	0	0	1	0	1	1	1	1	1	1	1	0	0	0
266	10	057	1	20	1	0	0	0	14	4			0	88	0	3	1	0	0	0	0	0	0	0	0	0	0	1	1	1	1	1	1	3	0	0	1	1	0	0	1	1	1	1	1	1	0	0	0
267	10	057	1	32	1	0	0	1	22	1	1	2	2	2	0	3	0	0	0	0	0	0	0	0	0	0	0	0	0	0	0	0	0	1	0	0	0	0	0	0	0	0	0	0	0	0	0	0	0
268	10	057	1	57	0	0	0	0	40	2	1	8	0	88	1	2	0	0	0	0	0	0	1	1	1	1	0	0	0	0	1	1	0	1	0	0	0	1	0	1	0	1	0	1	0	1	0	1	0
269	10	057	1	45	1	0	0	1	36	1	1	1	1	2	1	4	0	0	0	0	0	0	0	0	0	0	0	0	0	0	0	0	0	1	0	0	0	0	0	0	0	0	0	0	0	0	0	1	0
270	10	057	1	28	1	0	0	0	21	1	1	2	2	2	1	3	0	0	0	0	0	0	1	1	1	1	0	0	0	0	0	0	0	1	0	0	1	1	0	1	0	0	0	1	1	1	0	0	0
271	10	057	1	25	1	0	0	0	20	1	1	2	2	1	1	3	0	0	0	0	0	0	1	1	1	1	0	0	0	0	1	1	0	1	0	0	1	1	0	1	0	1	0	1	1	1	0	1	0
272	10	057	0	59	1	0	0	0	22	4		5	0	88	1	2	1	0	0	0	0	0	0	0	0	0	0	0	0	0	0	0	0	2	0	0	0	0	0	0	0	0	0	0	0	0	0	0	0
273	10	057	1	63	1	0	1	1	20	1	1	6	3	2	1	4	0	0	0	0	0	0	0	0	0	0	0	0	0	0	1	1	0	1	0	0	1	1	0	0	0	1	0	1	1	1	1	1	1
274	10	057	1	19	0	0	0	1		1	1		0	88	1	3	0	0	0	0	0	0	0	0	0	0	0	0	0	0	0	0	0	3	0	0	0	0	0	0	0	0	0	0	0	0	0	0	0
275	10	057	1	24	1	0	0	1	20	1	1	1	1	3	1	2	0	0	0	0	0	0	1	1	1	1	0	0	0	0	0	0	0	1	0	0	1	1	0	1	0	0	0	1	1	1	0	0	0
276	10	057	1	70	1	0	0	1	30	2	1	7	0	88	1	2	0	0	0	0	0	0	1	1	1	1	0	1	0	0	1	0	0	3	0	0	1	1	0	1	1	1	1	1	1	1	0	1	0
277	10	057	1	45	0	0	1	1	25	1	1	4	4	2	1	2	0	0	0	0	0	0	0	0	0	0	0	0	0	0	1	1	0	1	0	0	0	0	0	0	0	1	0	1	0	1	0	0	0
278	10	057	0	25	1	0	0	1		3	1		0	88	0	1	0	0	0	0	0	0	0	0	0	0	0	0	0	0	0	0	0	2	0	0	0	0	0	0	0	0	0	0	0	0	0	0	0
279	10	057	1	77	1	0	0	0	22	4		6	0	88	0	1	1	0	0	0	0	0	0	0	0	0	0	0	0	0	0	0	0	2	0	0	0	1	0	0	0	0	0	0	0	1	0	0	0
280	10	057	1	35	0	0	1	1	25	3	0		5	88	1	3	0	0	0	0	0	0	0	0	0	0	0	0	0	0	0	0	0	2	0	0	0	0	0	0	0	0	0	0	0	0	0	0	0
281	10	057	1	50	1	0	1	1	18	1	1	4	2	2	1	3	0	0	0	0	0	0	0	0	0	0	0	1	1	0	1	1	0	1	0	0	0	0	0	0	1	1	1	1	1	1	0	0	0
282	10	057	1	54	1	0	1	0	20	1	0	4	3	2	1	3	0	0	0	0	0	0	0	0	0	0	0	0	0	0	0	0	0	1	0	0	0	0	0	0	0	0	0	0	0	0	0	0	0
283	10	057	1	38	0	0	0	1	20	1	1	2	8	88	0	3	0	0	0	0	0	0	0	0	0	0	0	0	0	0	1	0	0	2	0	0	0	0	0	0	0	1	0	1	0	1	0	0	0
284	10	057	1	25	1	0	1	0		1	1	1	1	88	0	3	0	0	0	0	0	0	0	0	0	0	0	0	0	0	0	0	0	2	0	0	0	0	0	0	0	0	0	0	0	0	0	0	0
285	10	057	1	75	1	0	1	1	27	1	1	16	0	2	1	2	0	0	0	0	0	0	0	0	0	0	0	0	0	0	0	0	0	1	0	0	0	0	0	0	0	0	0	0	0	0	0	0	0
286	10	057	1	22	0	1	0	1		3	1		0	88	1	4	0	0	1	0	0	0	0	1	0	0	0	0	1	0	1	1	0	2	0	1	1	1	1	1	1	1	1	1	1	1	0	0	0
287	10	057	1	38	1	0	0	1	29	4		4	4	2	0	3	1	0	0	0	0	0	0	0	0	0	0	0	0	0	0	0	0	1	0	0	1	1	0	0	0	0	0	0	1	1	1	1	1
288	10	057	1	29	1	0	0	0	24	1	1	1	1	3	1	2	0	0	1	1	1	0	0	1	1	1	0	0	0	0	1	0	0	1	0	0	1	1	1	1	0	1	1	1	1	1	1	1	1
289	10	057	1	26	1	0	0	0	21	1	1	2	2	3	1	2	0	0	0	0	0	0	0	0	0	0	0	0	0	0	1	1	0	1	0	0	0	0	0	0	0	1	0	1	0	1	0	1	0
290	10	057	1	22	0	0	0	0	20	3	1		0	88	0	3	0	0	0	0	0	0	0	0	0	0	0	0	0	0	1	0	0	3	0	0	1	1	0	0	0	1	0	1	1	1	0	0	0
291	10	057	1	21	0	1	1	0	19	1	1		0	88	0	4	0	0	0	0	0	0	0	0	0	0	0	0	0	0	0	0	0	3	0	0	0	0	0	0	0	0	0	0	0	0	0	0	0
292	10	057	1	46	1	0	1	1	25	1	1	4	4	1	1	2	0	0	0	0	0	0	0	0	0	0	0	0	0	0	0	0	0	1	0	0	0	1	0	0	0	0	0	0	0	1	0	0	0
293	10	057	1	26	1	0	0	1		4			0	88	1	4	1	0	0	0	0	0	0	0	0	0	0	0	0	0	0	0	0	2	0	0	0	0	0	0	0	0	0	0	0	0	0	0	0
294	10	110	1	30	0	0	0	1	29	1	1	1	2	88	0	3	0	0	0	0	0	0	0	0	0	0	0	0	0	0	0	0	0	2	0	0	0	0	0	0	0	0	0	0	0	0	0	0	0
295	10	110	0	22	0	1	0	0		1	1		0	88	0	4	0	0	0	0	0	0	0	0	0	0	0	0	0	0	0	0	0	2	0	0	0	0	0	0	0	0	0	0	0	0	0	0	0
296	10	110	1	30	1	0	1	1		3	0	2	2	88	1	4	0	0	1	1	0	0	0	1	1	0	0	0	0	0	0	0	0	2	0	0	1	1	1	1	0	0	1	1	1	1	0	0	0
297	10	110	0	31	1	0	1	1		3	0	1	4	88	0	3	0	0	0	0	0	0	0	0	0	0	0	0	0	0	0	0	0	2	0	0	0	0	0	0	0	0	0	0	0	0	0	0	0
298	10	110	1	33	0	0	0	1	30	1	1	1	1	88	0	4	0	0	0	0	0	0	0	0	0	0	0	0	0	0	0	0	0	1	0	0	0	1	0	0	0	0	0	0	0	1	0	0	0
299	10	110	1	34	1	0	0	0	24	3	1	4	4	2	0	3	0	0	0	0	0	0	0	0	0	0	0	1	0	0	1	0	0	1	0	0	0	0	0	0	1	1	1	1	1	1	0	0	0
300	10	110	1	45	1	0	1	1		1	1	3	25	88	1	4	0	0	0	0	0	0	0	0	0	0	0	0	0	0	0	0	0	1	0	0	0	0	0	0	0	0	0	0	0	0	0	0	0
301	10	110	1	21	1	0	0	1		4			3	88	0	4	1	0	0	0	0	0	0	0	0	0	0	0	0	0	0	0	0	3	0	0	1	1	0	0	0	0	0	0	1	1	0	0	0
302	10	110	1	36	0	0	0	1	21	3	1	4	4	1	1	1	0	0	0	0	0	0	0	0	0	0	0	0	0	0	0	0	0	1	0	0	0	0	0	0	0	0	0	0	0	0	0	0	0
303	10	110	1	24	1	0	1	1		3	1		3	88	0	3	0	0	0	0	0	0	0	0	0	0	0	0	0	0	0	0	0	3	0	0	0	0	0	0	0	0	0	0	0	0	0	0	0
304	10	110	1	40	1	0	0	1	35	2	1	2	2	1	1	3	0	0	1	0	1	0	0	1	0	1	0	1	1	1	1	1	1	1	0	0	1	1	1	1	1	1	1	1	1	1	0	0	0
305	10	110	1	28	1	0	1	1	23	2	1	2	2	3	1	1	0	0	0	0	0	0	0	0	0	0	0	0	0	0	0	0	0	1	0	0	1	1	0	0	0	0	0	0	1	1	0	0	0
306	10	110	1	31	1	0	0	1	29	2	1	1	1	2	1	4	0	0	0	0	0	0	0	0	0	0	0	0	0	0	0	0	0	1	0	0	1	1	0	0	0	0	0	0	1	1	0	0	0
307	10	110	1	82	1	0	0	1	25	1	1	44	6	2	1	2	0	0	0	0	0	0	0	0	0	0	0	0	0	0	0	0	0	1	0	0	0	0	0	0	0	0	0	0	0	0	0	0	0
308	10	110	1	32	0	1	0	1	28	2	1	1	2	88	0	3	0	0	0	0	0	0	1	0	0	0	0	0	0	0	0	0	0	2	0	0	0	0	0	1	0	0	0	1	0	1	0	0	0
309	10	110	1	29	1	0	0	1	22	1	1	5	5	2	1	3	0	0	0	0	0	0	0	0	0	0	0	0	0	0	0	0	0	1	0	0	1	1	0	0	0	0	0	0	1	1	0	0	0
310	10	110	1	26	1	0	0	1	21	2	1	1	1	1	1	3	0	0	0	0	0	0	0	0	0	0	0	0	0	0	0	0	0	1	0	0	1	1	0	0	0	0	0	0	1	1	0	0	0
311	10	110	1	67	1	0	0	0	30	1	0	11	3	2	1	4	0	1	1	1	1	0	1	1	1	1	0	1	1	0	1	1	0	1	0	0	1	1	1	1	1	1	1	1	1	1	1	1	1
312	10	110	1	66	1	0	1	1	30	2	1	15	0	2	1	4	0	0	0	0	0	0	0	0	0	0	0	0	0	0	0	0	0	1	0	0	0	0	0	0	0	0	0	0	0	0	0	0	0
313	10	110	1	64	1	0	0	1	30	2	1	8	5	2	1	4	0	0	0	0	0	0	0	0	0	0	0	0	0	0	0	0	0	1	0	0	1	1	0	0	0	0	0	0	1	1	0	0	0
314	10	110	1	45	0	0	0	1	28	1	1	5	10	2	1	3	0	0	1	0	0	0	0	1	0	0	0	0	0	0	0	0	0	1	0	0	1	1	1	1	0	0	1	1	1	1	0	0	0
315	10	110	1	45	0	0	0	1	29	1	0	6	12	2	0	3	0	0	0	0	0	0	0	0	0	0	0	0	0	0	0	0	0	1	0	0	0	0	0	0	0	0	0	0	0	0	0	0	0
316	10	110	1	43	1	1	0	1	20	3	0	2	2	2	0	4	0	1	1	1	0	0	1	1	1	0	0	0	0	0	0	0	0	1	0	0	0	1	1	1	0	0	1	1	1	1	1	1	1
317	10	110	1	33	1	0	0	1	25	2	1	4	5	2	0	3	0	0	0	0	0	0	0	0	0	0	0	0	0	0	0	0	0	1	0	0	1	1	0	0	0	0	0	0	1	1	0	0	0
318	10	110	1	28	1	0	0	1	22	3	1	2	2		0	1	0	0	0	0	0	0	0	0	0	0	0	0	0	0	0	0	0	1	0	0	0	0	0	0	0	0	0	0	0	0	0	0	0
319	10	110	1	45	1	0	0	0	25	2	1	2	4	88	0	4	0	0	0	0	0	0	0	1	0	0	0	0	0	0	1	1	0	1	0	0	0	1	0	1	0	1	0	1	0	1	0	0	0
320	10	110	1	27	0	0	0	0	27	1	1		0	3	0	3	0	0	0	0	0	0	0	0	0	0	0	0	0	0	0	0	0	3	0	0	0	0	0	0	0	0	0	0	0	0	0	0	0
321	10	110	1	45	1	0	0	1	27	2	1	5	5	1	0	3	0	0	0	0	0	0	1	1	1	1	0	0	0	0	0	0	0	1	0	0	0	1	0	1	0	0	0	1	0	1	0	1	0
322	10	110	1	33	1	0	0	1	29	1	1		0	3	0	3	0	0	0	0	0	0	0	0	0	0	0	0	0	0	0	0	0	1	0	1	0	0	0	0	0	0	0	0	0	1	0	0	0
323	10	110	1	28	0	0	0	0	18	3	1		0	88	0	2	0	0	0	0	0	0	0	0	0	0	0	0	0	0	0	0	0	3	0	0	0	0	0	0	0	0	0	0	0	0	0	0	0
324	10	110	1	36	1	1	0	1	28	1	1	3	3	2	0	4	0	0	0	0	0	0	0	0	0	0	0	0	0	0	0	0	0	1	0	0	0	0	0	0	0	0	0	0	0	0	0	0	0
325	10	110	1	38	0	0	0	1	20	1	0	5	6	2	0	4	0	0	0	0	0	0	1	0	0	0	0	0	0	0	0	0	0	1	0	0	0	1	0	1	0	0	0	1	0	1	0	0	0
326	10	110	1	32	0	0	0	0	20	3	1	3	3	2	0	2	0	0	0	0	0	0	0	0	0	0	0	0	0	0	0	0	0	1	0	0	0	0	0	0	0	0	0	0	0	0	0	0	0
327	10	110	1	36	1	0	0	1	20	1	0	6	6	1	0	1	0	0	0	0	0	0	0	0	0	0	0	0	0	0	0	0	0	1	0	0	0	0	0	0	0	0	0	0	0	0	0	0	0
328	10	110	1	34	1	0	0	0	22	2	0	5	6	1	0	3	0	0	0	0	0	0	0	0	0	0	0	0	0	0	0	0	0	1	1	1	0	0	0	0	0	0	0	0	1	1	0	0	0
329	10	110	1	51	1	0	0	1	23	2	1	7	5	2	0	3	0	0	0	0	0	0	0	0	0	0	0	0	0	0	0	0	0	1	0	0	0	0	0	0	0	0	0	0	0	0	0	0	0
330	10	110	1	40	1	0	0	0	26	1	1	5	5	2	0	4	0	0	0	0	0	0	0	1	0	0	0	0	0	1	0	0	1	1	1	1	1	1	0	1	1	1	1	1	1	1	0	0	0
331	10	110	1	25	0	0	0	1	23	1	1	2	2	1	0	4	0	0	1	0	0	0	0	1	0	0	0	1	1	1	1	1	1	1	0	0	1	1	1	1	1	1	1	1	1	1	0	0	0
332	10	110	1	30	1	0	0	1	24	2	0	3	3	3	1	3	0	0	0	0	0	0	0	0	0	0	0	0	0	0	0	0	0	1	0	0	1	1	0	0	0	0	0	0	1	1	0	0	0
333	10	110	1	33	0	0	0	0	25	1	1		0	88	0	4	0	0	0	0	0	0	0	0	0	0	0	0	0	0	0	0	0	3	0	0	0	0	0	0	0	0	0	0	0	0	0	0	0
334	10	110	1	45	0	0	0	0	29	1	1	3	3	2	0	3	0	0	0	0	0	0	0	0	0	0	0	0	0	0	1	1	0	1	0	0	1	1	0	0	0	1	0	1	1	1	0	1	0
335	10	110	1	54	1	0	1	1	29	2	1	5	5	1	1	1	0	0	0	0	0	0	0	0	0	0	0	0	0	0	0	0	0	1	0	0	0	0	0	0	0	0	0	0	0	0	1	1	1
336	10	110	1	47	1	0	0	0	21	3	0	12	12	2	1	2	0	0	0	0	0	0	1	1	1	1	0	0	0	0	0	0	0	1	0	0	0	1	0	1	0	0	0	1	0	1	0	1	0
337	10	110	1	35	0	0	1	0	20	1	1	6	6	2	1	3	0	0	0	0	0	0	0	0	0	0	0	0	0	0	0	0	0	1	0	0	0	0	0	0	0	0	0	0	0	0	0	0	0
338	10	110	1	30	1	0	0	0	26	1	1	2	2	2	1	3	0	0	0	0	0	0	0	0	0	0	0	0	0	0	0	0	0	1	0	0	0	0	0	0	0	0	0	0	0	0	0	0	0
339	10	110	1	30	1	0	0	0	27	2	1	1	1	2	0	3	0	0	1	1	1	0	0	1	1	1	0	0	0	0	0	1	0	1	0	0	1	1	1	1	0	1	1	1	1	1	1	1	1
340	10	110	1	41	1	0	1	1	22	1	1	5	5	2	1	3	0	0	0	0	0	0	0	0	0	0	0	1	1	0	1	1	0	1	0	0	1	1	0	0	1	1	1	1	1	1	1	1	1
341	10	110	1	54	1	0	0	0	30	2	1	6	6	2	1	2	0	1	1	0	0	0	1	1	0	0	0	0	0	0	0	0	0	1	1	1	1	1	1	1	0	0	1	1	1	1	0	0	0
342	10	110	1	39	1	0	0	0	30	2	1	2	2	2	1	3	0	0	0	0	0	0	0	1	1	1	0	0	0	0	0	0	0	1	0	0	0	0	0	1	0	0	0	1	0	1	0	1	0
343	10	110	1	62	1	0	0	0	28	1	1	8	3	3	1	3	0	0	0	0	0	0	0	0	0	0	0	1	1	0	1	1	0	1	0	0	0	0	0	0	1	1	1	1	1	1	0	1	0
344	10	110	1	65	1	0	0	0	25	2	0	6	2	2	1	2	0	0	0	0	0	0	0	0	0	0	0	0	0	0	0	0	0	1	0	0	0	0	0	0	0	0	0	0	0	0	0	0	0
345	10	110	1	49	0	0	1	1	30	1	0	5	4	1	1	1	0	0	0	0	0	0	0	0	0	0	0	0	0	0	0	0	0	1	0	0	0	0	0	0	0	0	0	0	0	0	0	0	0
346	10	110	1	40	0	0	0	0	25	2	1	2	2	2	1	2	0	0	0	0	0	0	0	0	0	0	0	0	0	0	0	1	0	1	0	0	0	0	0	0	0	1	0	1	0	1	0	0	0
347	10	110	1	29	1	0	0	1	26	4		3	4	2	0	2	1	0	0	0	0	0	1	0	0	0	0	0	0	0	0	0	0	1	0	0	0	1	0	1	0	0	0	1	0	1	0	0	0
348	10	110	1	38	1	0	0	1	22	2	1	6	4	3	0	2	0	0	0	0	0	0	0	0	0	0	0	0	0	0	0	0	0	1	0	0	0	0	0	0	0	0	0	0	0	0	0	0	0
349	10	110	1	39	0	0	0	1	27	1	1	4	9	1	0	3	0	0	1	0	1	0	0	1	0	1	0	0	0	0	0	0	0	1	0	0	1	1	1	1	0	0	1	1	1	1	0	0	0
350	10	110	1	79	0	0	0	1	55	2	0	5	1	88	1	2	0	0	0	0	0	0	0	0	0	0	0	0	0	0	0	0	0	1	0	0	0	0	0	0	0	0	0	0	0	0	0	0	0
351	10	110	1	59	0	0	0	1	20	2	1	4	4	2	1	3	0	0	0	0	0	0	0	0	0	0	0	0	0	0	0	0	0	1	0	0	0	0	0	0	0	0	0	0	0	0	0	0	0
352	10	110	1	57	0	0	0	1	42	2	0	6	6	2	1	2	0	0	0	0	0	0	0	0	0	0	0	0	0	0	0	0	0	1	0	0	0	0	0	0	0	0	0	0	0	0	0	0	0
353	10	110	0	70	0	0	0	0	40	3	0	4	0	88	1	1	0	0	0	0	0	0	1	1	1	0	0	0	0	0	0	0	0	2	0	0	0	1	0	1	0	0	0	1	0	1	0	0	0
354	10	110	1	43	1	0	1	1	28	1	1	3	3	2	1	3	0	0	0	0	0	0	0	0	0	0	0	0	0	0	0	0	0	1	0	0	0	0	0	0	0	0	0	0	0	0	0	0	0
355	10	110	1	56	1	0	0	1	26	2	1	11	4	1	1	1	0	0	0	0	0	0	0	0	0	0	0	0	0	0	0	1	0	1	0	0	0	0	0	0	0	1	0	1	0	1	0	0	0
356	10	129	1	20	0	0	0	1		1	1		0	88	1	4	0	0	0	0	0	0	0	0	0	0	0	0	0	0	0	0	0	2	0	0	0	0	0	0	0	0	0	0	0	0	0	0	0
357	10	129	1	42	1	0	0	1	25	1	1	4	4	88	1	4	0	0	0	0	0	0	0	0	0	0	0	0	0	0	0	0	0	2	0	0	0	0	0	0	0	0	0	0	0	0	0	0	0
358	10	129	1	51	1	0	0	1	28	1	1	6	2	1	1	2	0	0	0	0	0	0	0	0	0	0	0	0	0	0	0	0	0	1	0	0	0	0	0	0	0	0	0	0	0	0	0	0	0
359	10	129	1	27	1	0	0	1		1	1		0	88	1	4	0	0	0	0	0	0	0	0	0	0	0	0	0	0	1	1	0	2	0	0	0	0	0	0	0	1	0	1	0	1	1	1	1
360	10	129	1	66	0	0	1	1	30	1	1	9	9	1	1	1	0	0	0	0	0	0	0	0	0	0	0	0	0	0	0	0	0	1	0	0	0	0	0	0	0	0	0	0	0	0	0	0	0
361	10	129	1	67	1	0	0	1	25	2	1	14	14	1	1	1	0	1	1	1	1	0	1	1	1	1	0	0	0	0	1	1	0	1	0	0	0	1	1	1	0	1	1	1	1	1	1	1	1
362	10	129	1	40	1	0	1	1	26	2	0	3	6	2	0	3	0	0	0	0	0	0	0	0	0	0	0	0	0	0	0	0	0	1	0	0	0	0	0	0	0	0	0	0	0	0	0	0	0
363	10	129	1	37	1	0	1	1	23	2	0	4	4	3	0	1	0	0	0	0	0	0	0	0	0	0	0	0	0	0	0	0	0	1	0	0	0	0	0	0	0	0	0	0	0	0	0	0	0
364	10	129	1	40	1	0	0	0	35	1	0	5	5	88	0	1	0	0	0	0	0	0	1	1	0	0	0	0	0	0	0	0	0	2	0	0	0	0	0	1	0	0	0	1	0	1	0	0	0
365	10	129	1	29	1	0	0	0	26	2	1	2	1	88	0	3	0	0	0	0	0	0	1	0	0	0	0	0	0	0	0	0	0	1	0	0	0	1	0	1	0	0	0	1	0	1	0	0	0
366	10	129	1	52	1	0	0	1	27	1	1	5	4	2	0	3	0	0	0	0	0	0	0	0	0	0	0	0	0	0	0	0	0	1	0	0	0	0	0	0	0	0	0	0	0	0	0	0	0
367	10	129	0	53	0	0	0	1	25	4		3	3	88	0	1	1	0	0	0	0	0	0	0	0	0	0	0	0	0	0	0	0	2	0	0	0	0	0	0	0	0	0	0	0	0	0	0	0
368	10	129	1	32	1	0	0	1	25	1	1	6	8	3	1	1	0	0	1	0	0	0	0	1	0	0	0	1	1	0	1	1	0	1	0	0	1	1	1	1	1	1	1	1	1	1	0	0	0
369	10	129	1	70	0	0	0	1	32	2	1	6	3	3	1	2	0	0	0	0	0	0	0	0	0	0	0	0	0	0	0	0	0	1	0	0	0	0	0	0	0	0	0	0	0	0	0	0	0
370	10	129	1	19	1	0	0	1		3	1		0	88	1	2	0	0	0	0	0	0	0	0	0	0	0	0	0	0	0	0	0	3	0	0	0	0	0	0	0	0	0	0	0	0	0	1	0
371	10	129	1	43	1	0	0	1	30	1	0	6	10	1	1	2	0	0	0	0	0	0	0	0	0	0	0	0	0	0	0	0	0	1	0	0	0	0	0	0	0	0	0	0	0	0	0	0	0
372	10	129	1	48	0	0	0	1	25	3	0	3	3	2	1	2	0	0	0	0	0	0	0	0	0	0	0	0	0	0	0	0	0	1	0	0	0	0	0	0	0	0	0	0	0	0	0	0	0
373	10	129	1	50	0	0	0	1	39	2	1	4	4	2	1	4	0	0	0	0	0	0	0	0	0	0	0	0	0	0	0	0	0	1	0	0	1	1	0	0	0	0	0	0	1	1	0	0	0
374	10	129	0	65	1	0	1	1	26	3	0	1	0	88	1	3	0	0	0	0	0	0	0	0	0	0	0	0	0	0	0	0	0	2	0	0	0	0	0	0	0	0	0	0	0	0	0	0	0
375	10	129	1	56	0	0	0	1	28	3	1	8	11	1	1	3	0	0	0	0	0	0	0	0	0	0	0	0	0	0	0	0	0	1	0	0	0	0	0	0	0	0	0	0	0	0	0	1	0
376	10	129	1	22	0	0	0	0	21	1	1	1	1	2	1	3	0	0	0	0	0	0	0	0	0	0	0	0	1	0	0	1	0	1	0	0	0	0	0	0	1	1	1	1	1	1	0	0	0
377	10	129	1	28	1	0	0	0	25	1	1	1	1	2	1	3	0	0	0	0	0	0	0	0	0	0	0	0	1	0	0	1	0	1	0	1	0	0	0	0	1	1	1	1	1	1	0	0	0
378	10	129	0	22	0	0	0	1		3	1		0	88	1	3	0	0	0	0	0	0	0	0	0	0	0	0	0	0	0	0	0	2	0	0	0	0	0	0	0	0	0	0	0	0	0	0	0
379	10	129	1	65	1	0	0	1	23	3	0	6	1	3	1	1	0	0	0	0	0	0	0	0	0	0	0	0	0	0	1	1	0	1	0	0	0	0	0	0	0	1	0	1	0	1	0	0	0
380	10	129	1	74	1	0	0	1	30	3	0	9	2	1	1	1	0	0	0	0	0	0	1	0	0	0	0	0	0	0	0	0	0	1	0	0	0	0	0	1	0	0	0	1	0	1	0	0	0
381	10	129	1	39	0	0	0	1	29	1	0	7	8	1	1	1	0	0	0	0	0	0	0	0	0	0	0	0	0	0	0	0	0	1	0	0	0	0	0	0	0	0	0	0	0	0	0	0	0
382	10	129	1	40	1	0	0	1	30	1	1	4	4	2	1	3	0	0	0	0	0	0	0	0	0	0	0	0	0	1	0	0	1	1	0	0	1	1	0	0	1	1	1	1	1	1	0	0	0
383	10	129	1	74	1	0	0	1	20	1	0	22	6	2	1	4	0	0	0	0	0	0	1	0	0	0	0	0	0	0	0	0	0	1	0	0	0	0	0	1	0	0	0	1	0	1	0	0	0
384	10	129	1	39	1	0	0	1	28	1	1	2	3	88	1	3	0	0	0	0	0	0	0	0	0	0	0	0	0	0	0	0	0	1	0	0	0	0	0	0	0	0	0	0	0	0	0	0	0
385	10	129	0	30	1	0	0	0	18	1	1	2	3	88	1	2	0	0	0	0	0	0	0	0	0	0	0	0	0	0	0	0	0	2	0	0	0	1	0	0	0	0	0	0	0	1	0	0	0
386	10	129	1	25	0	0	0	0	19	1	1	2	2	2	0	2	0	0	0	0	0	0	0	0	0	0	0	0	0	0	0	0	0	1	0	0	0	1	0	0	0	0	0	0	0	1	0	0	0
387	10	129	1	37	0	0	0	1	22	1	1		3	88	0	4	0	0	0	0	0	0	0	0	0	0	0	0	0	1	0	0	1	3	0	0	0	1	0	0	1	0	1	0	1	1	0	0	0
388	10	129	1	105	1	0	0	1	35	4		6	0	88	0	1	1	0	0	0	0	0	0	0	0	0	0	0	0	0	0	0	0	1	0	0	0	1	0	0	0	0	0	0	0	1	0	0	0
389	10	129	0	80	1	0	1	1	18	4		7	0	88	0	1	1	0	0	0	0	0	1	0	0	0	0	0	0	0	0	0	0	2	0	0	0	0	0	1	0	0	0	1	0	1	0	0	0
390	10	129	1	50	1	0	0	1	35	1	1	10	7	1	1	1	0	0	0	0	0	0	0	0	0	0	0	0	0	0	0	0	0	1	0	0	0	0	0	0	0	0	0	0	0	0	0	0	0
391	10	129	1	28	1	0	0	1	25	2	1	1	1	3	1	1	0	0	0	0	0	0	1	1	1	1	0	0	0	0	0	0	0	1	0	0	1	1	0	1	0	0	0	1	1	1	0	0	0
392	10	129	1	60	1	0	0	1	35	1	1	9	9	3	1	2	0	0	0	0	0	0	0	0	0	0	0	0	0	0	0	0	0	1	0	0	0	0	0	0	0	0	0	0	0	0	0	0	0
393	10	129	0	59	0	0	1	1	30	1	1	6	0	88	1	2	0	0	0	0	0	0	0	0	0	0	0	0	0	0	0	1	0	2	0	0	0	0	0	0	0	1	0	1	0	1	0	0	0
394	10	129	1	27	1	0	0	0		1	1		0	88	1	2	0	0	0	0	0	0	0	0	0	0	0	0	0	0	0	0	0	2	0	0	0	0	0	0	0	0	0	0	0	0	0	0	0
395	10	129	1	35	1	0	0	0	28	1	1	3	3	2	1	3	0	1	1	1	1	0	1	1	1	1	0	0	1	0	0	1	0	1	0	0	1	1	1	1	1	1	1	1	1	1	0	0	0
396	10	129	1	53	1	0	0	1	32	1	1	15	15	2	1	3	0	0	0	0	0	0	1	1	1	1	0	0	0	0	0	0	0	1	0	0	0	1	0	1	0	0	0	1	0	1	0	0	0
397	10	129	1	37	1	0	1	1	35	1	1	1	1	3	1	3	0	0	0	0	0	0	0	0	0	0	0	0	0	0	0	0	0	1	0	0	0	1	0	0	0	0	0	0	0	1	0	0	0
398	10	129	1	32	1	0	1	1	22	1	1	3	3	2	1	4	0	0	0	0	0	0	0	0	0	0	0	0	1	1	0	1	1	1	0	0	0	0	0	0	1	1	1	1	1	1	0	0	0
399	10	129	1	40	0	0	1	1	33	1	0	7	7	2	1	3	0	0	0	0	0	0	0	0	0	0	0	1	1	0	1	1	0	1	1	1	1	1	0	0	1	1	1	1	1	1	1	1	1
400	10	129	1	23	0	0	0	1	20	1	1	1	2	2	0	3	0	0	0	0	0	0	0	0	0	0	0	0	1	0	0	1	0	1	0	0	0	0	0	0	1	1	1	1	1	1	0	0	0
401	10	129	1	54	0	0	0	0	33	2	1	2	2	1	1	3	0	0	0	0	0	0	0	0	0	0	0	0	0	0	0	0	0	1	0	0	0	0	0	0	0	0	0	0	0	0	0	0	0
402	10	129	1	64	1	0	0	1	26	1	0	12	7	2	1	3	0	0	0	0	0	0	0	0	0	0	0	1	0	0	1	0	0	1	0	0	0	0	0	0	1	1	1	1	1	1	0	0	0
403	10	129	1	70	0	0	0	1	35	2	0	7	6	3	1	1	0	0	0	0	0	0	0	0	0	0	0	0	0	0	0	0	0	1	0	0	0	0	0	0	0	0	0	0	0	0	0	0	0
404	10	129	1	30	1	0	0	1	29	3	1	1	2	2	1	2	0	0	0	0	0	0	0	0	0	0	0	0	0	0	0	0	0	1	1	1	0	0	0	0	0	0	0	0	1	1	0	0	0
405	10	129	1	21	1	0	1	1		3	0		3	88	1	3	0	0	0	0	0	0	0	0	0	0	0	0	0	0	0	0	0	2	0	0	0	0	0	0	0	0	0	0	0	0	0	0	0
406	10	129	1	54	0	0	0	1	30	2	1	14	15	3	1	2	0	0	0	0	0	0	0	0	0	0	0	0	0	0	0	0	0	1	0	0	1	1	0	0	0	0	0	0	1	1	0	0	0
407	10	129	0	72	1	0	1	1		2	0		0	88	1	3	0	0	0	0	0	0	0	0	0	0	0	0	0	0	0	0	0	2	0	0	0	0	0	0	0	0	0	0	0	0	0	0	0
408	10	129	1	39	1	0	0	1	30	1	0	1	4	88	0	3	0	0	0	0	0	0	0	1	0	0	0	0	0	0	0	0	0	1	0	0	1	1	0	1	0	1	0	1	1	1	0	0	0
409	10	129	1	38	1	0	1	0	17	1	1	6	4	3	1	2	0	0	0	0	0	0	1	0	0	0	0	1	1	0	1	1	0	1	0	0	1	1	0	1	1	1	1	1	1	1	0	0	0
410	10	129	1	28	0	0	0	1	25	4			0	2	0	3	1	0	0	0	0	0	0	0	0	0	0	0	0	0	0	0	0	1	0	0	0	0	0	0	0	0	0	0	0	0	0	0	0
411	10	129	1	27	1	0	0	1	27	2	1		1	2	0	3	0	0	0	0	0	0	0	0	0	0	0	0	0	0	0	0	0	1	0	0	0	0	0	0	0	0	0	0	0	0	0	0	0
412	10	129	1	21	1	0	0	0	18	2	1		0	88	0	4	0	0	0	0	0	0	0	0	0	0	0	0	0	0	0	0	0	3	0	0	0	0	0	0	0	0	0	0	0	0	0	0	0
413	10	129	1	35	1	0	0	1	25	2	1	3	6	2	1	3	0	0	0	0	0	0	1	0	0	0	0	0	0	1	0	0	1	1	0	0	0	0	0	1	1	1	1	1	1	1	0	0	0
414	10	129	1	30	1	0	1	1	16	2	1		4	88	0	2	0	0	0	0	0	0	0	0	0	0	0	0	0	1	0	0	1	3	0	0	0	1	0	0	1	1	1	1	1	1	0	0	0
415	10	129	1	24	1	0	1	1	18	1	1	1	1	2	0	3	0	0	0	0	0	0	0	0	0	0	0	0	0	0	0	0	0	1	0	0	0	0	0	0	0	0	0	0	0	0	0	0	0
416	10	129	1	24	1	0	0	1	20	4			0	88	0	4	1	0	0	0	0	0	0	0	0	0	0	0	0	0	0	0	0	3	0	0	0	0	0	0	0	0	0	0	0	0	0	0	0
417	10	129	1	31	1	0	0	0	18	2	1	5	5	88	0	1	0	0	0	0	0	0	1	0	0	0	0	0	0	0	0	0	0	1	0	0	1	1	0	1	0	0	0	1	1	1	0	0	0
418	10	129	1	39	1	0	0	1	29	3	0		0	88	1	4	0	0	0	0	0	0	0	0	0	0	0	0	1	0	0	1	0	3	0	0	1	1	0	0	1	1	1	1	1	1	0	0	0
419	10	129	1	32	1	0	0	0	25	1	0	2	2	1	1	3	0	0	0	0	0	0	0	0	0	0	0	0	0	0	0	0	0	1	0	0	0	0	0	0	0	0	0	0	0	0	0	0	0
420	10	129	1	20	1	0	1	1	20	1	1	1	1	2	1	3	0	0	0	0	0	0	0	0	0	0	0	0	0	0	0	0	0	1	0	0	0	0	0	0	0	0	0	0	0	0	0	0	0
421	10	129	1	37	1	0	0	1	22	1	0	2	2	2	1	3	0	0	0	0	0	0	0	0	0	0	0	0	0	0	0	0	0	1	0	0	0	0	0	0	0	0	0	0	0	0	0	0	0
422	10	129	1	32	0	0	0	1	24	1	1	3	3	1	1	3	0	0	0	0	0	0	0	0	0	0	0	0	0	0	0	0	0	1	0	0	0	0	0	0	0	0	0	0	0	0	0	0	0
423	10	129	1	66	1	0	1	1	33	1	1	8	6	2	1	4	0	0	0	0	0	0	0	0	0	0	0	0	0	0	0	1	0	1	0	0	0	0	0	0	0	1	0	1	0	1	0	1	0
424	10	129	1	45	0	0	1	1	26	1	1	9	8	1	1	2	0	0	0	0	0	0	1	1	1	1	0	0	0	0	0	0	0	1	0	0	0	1	0	1	0	0	0	1	0	1	0	0	0
425	10	129	1	26	1	0	1	1	24	3	1	1	1	2	1	4	0	0	0	0	0	0	0	0	0	0	0	0	0	0	0	0	0	1	0	0	0	0	0	0	0	0	0	0	0	0	0	0	0
426	10	129	0	51	1	0	0	1	28	2	1	1	0	88	1	4	0	0	0	0	0	0	0	0	0	0	0	0	0	0	0	0	0	2	0	0	0	0	0	0	0	0	0	0	0	0	0	0	0
427	10	129	0	38	1	0	0	0	28	1	1		0	88	1	2	0	0	0	0	0	0	1	1	1	1	0	0	0	0	1	1	0	2	0	0	0	0	0	1	0	1	0	1	0	1	0	1	0
428	10	129	1	26	1	0	0	1	20	1	1	3	3	2	1	3	0	0	0	0	0	0	0	0	0	0	0	0	0	0	0	0	0	1	0	0	0	0	0	0	0	0	0	0	0	0	0	0	0
429	10	129	1	22	0	0	0	1		4			0	88	1	4	1	0	0	0	0	0	0	0	0	0	0	0	0	0	0	0	0	2	0	0	0	0	0	0	0	0	0	0	0	0	0	0	0
430	10	129	1	60	0	0	0	1	26	1	1	5	1	1	1	1	0	0	0	0	0	0	1	1	1	1	0	0	0	0	0	0	0	1	0	0	0	1	0	1	0	0	0	1	0	1	0	0	0
431	10	129	1	26	1	0	0	0		4			0	88	1	4	1	0	0	0	0	0	0	0	0	0	0	0	0	0	0	1	0	3	0	0	0	1	0	0	0	1	0	1	0	1	0	1	0
432	10	129	1	27	0	0	0	1		3	1		0	88	1	4	0	0	0	0	0	0	0	0	0	0	0	0	0	0	0	0	0	3	0	0	0	0	0	0	0	0	0	0	0	0	0	0	0
433	10	129	1	37	0	0	0	1	20	1	1	3	3	2	1	3	0	0	0	0	0	0	0	0	0	0	0	0	0	0	0	0	0	1	0	0	0	0	0	0	0	0	0	0	0	0	0	0	0
434	20	101	1	56	1	0	0	0	31	1	1	6	5	1	0	3	0	0	0	0	0	0	0	0	0	0	0	0	0	0	0	0	0	1	0	0	1	1	0	0	0	0	0	0	1	1	0	1	0
435	20	101	1	27	1	0	0	1		1	1		2	2	0	4	0	0	0	0	0	0	0	0	0	0	0	0	0	0	0	0	0	3	0	0	0	0	0	0	0	0	0	0	0	0	0	0	0
436	20	101	0	76	1	0	0	0	30	4		2	2	88	0	4	1	0	0	0	0	0	0	0	0	0	0	0	0	0	0	0	0	2	0	0	0	0	0	0	0	0	0	0	0	0	0	0	0
437	20	101	1	44	0	0	0	1	29	1	1	3	5	2	1	4	0	0	0	0	0	0	0	1	0	0	0	0	0	0	0	0	0	1	0	0	0	1	0	1	0	0	0	1	0	1	0	1	0
438	20	101	1	20	0	1	0	0		4			0	88	0	4	1	0	0	0	0	0	0	0	0	0	0	0	0	0	0	0	0	2	0	0	0	0	0	0	0	0	0	0	0	0	0	1	0
439	20	101	1	29	1	1	0	1		1	1		0	88	1	4	0	0	0	0	0	0	0	0	0	0	0	0	0	0	0	0	0	3	0	0	0	1	0	0	0	0	0	0	0	1	0	0	0
440	20	101	1	50	1	0	0	1	25	1	1	6	0	1	0	1	0	0	0	0	0	0	0	0	0	0	0	0	0	0	0	0	0	1	0	0	0	0	0	0	0	0	0	0	0	0	0	0	0
441	20	101	1	27	1	0	0	0		3	0		3	1	1	2	0	0	0	0	0	0	0	0	0	0	0	0	0	0	0	0	0	3	0	0	0	0	0	0	0	0	0	0	0	0	0	1	0
442	20	101	1	21	1	0	0	1		2	1		5	88	1	3	0	0	0	0	0	0	0	0	0	0	0	0	0	0	0	0	0	3	0	0	1	1	0	0	0	0	0	0	1	1	0	1	0
443	20	101	1	41	1	0	1	1	33	1	1	2	0	3	0	4	0	0	0	0	0	0	0	0	0	0	0	0	0	0	0	0	0	1	0	0	1	1	0	0	0	0	0	0	1	1	0	1	0
444	20	101	1	31	1	0	0	1	25	1	1	2	3	1	1	3	0	0	0	0	0	0	0	0	0	0	0	0	0	0	0	0	0	1	0	0	1	1	0	0	0	0	0	0	1	1	0	1	0
445	20	101	0	23	0	0	0	1		4			0	88	0	3	1	0	0	0	0	0	0	0	0	0	0	0	0	0	0	0	0	2	0	0	0	1	0	0	0	0	0	0	0	1	1	1	1
446	20	101	1	36	1	0	0	0	25	1	1	5	8	3	1	1	0	0	0	0	0	0	1	1	1	0	0	1	1	0	1	1	1	1	0	1	0	1	0	1	1	1	1	1	1	1	1	1	1
447	20	101	1	42	1	0	0	1	29	2	0	4	4	1	1	3	0	0	0	0	0	0	0	0	0	0	0	0	0	0	0	0	0	1	0	0	0	0	0	0	0	0	0	0	0	0	0	0	0
448	20	101	1	40	1	0	0	1	26	1	1	3	4	2	1	4	0	0	0	0	0	0	1	0	0	0	0	0	0	0	0	0	0	1	0	0	1	1	0	1	0	0	0	1	1	1	1	1	1
449	20	101	1	40	1	0	0	1	34	1	1	2	0	1	0	3	0	0	0	0	0	0	0	0	0	0	0	0	0	0	0	0	0	1	0	0	1	1	0	0	0	0	0	0	1	1	0	0	0
450	20	101	1	27	0	1	0	1		1	1		1	88	1	4	0	0	0	0	0	0	0	0	0	0	0	0	0	0	0	0	0	3	0	0	0	0	0	0	0	0	0	0	0	0	0	0	0
451	20	101	1	29	1	0	0	1		3	0	1	0	88	1	3	0	0	0	0	0	0	0	0	0	0	0	0	0	0	0	0	0	3	1	1	0	0	0	0	0	0	0	0	1	1	0	1	0
452	20	101	1	23	0	0	1	1		3	1		0	88	0	3	0	0	0	0	0	0	0	0	0	0	0	0	0	0	0	0	0	2	0	0	1	1	0	0	0	0	0	0	1	1	0	1	0
453	20	101	1	84	1	0	0	1	26	4		8	0	3	0	2	1	0	0	0	0	0	0	0	0	0	0	0	0	0	1	1	0	1	0	1	0	1	0	0	0	1	0	1	0	1	0	1	0
454	20	101	1	22	0	0	0	0		2	1		1	88	1	4	0	0	0	0	0	0	0	0	0	0	0	0	0	0	0	0	0	3	0	0	1	1	0	0	0	0	0	0	1	1	0	0	0
455	20	101	1	51	1	0	1	0	30	1	1	6	10	2	1	4	0	0	0	0	0	0	1	1	1	1	0	0	0	0	1	1	0	1	0	0	1	1	0	1	0	1	0	1	1	1	1	1	1
456	20	101	1	26	1	0	0	0	23	3	1	3	0	2	0	2	0	0	0	0	0	0	0	0	0	1	0	1	1	1	1	1	1	1	1	1	1	1	0	1	1	1	1	1	1	1	0	0	0
457	20	101	0	18	0	1	0	1		4			0	88	1	4	1	0	0	0	0	0	0	0	0	0	0	0	0	0	0	0	0	2	0	0	0	1	0	0	0	0	0	0	0	1	0	0	0
458	20	101	1	39	1	0	0	1	33	3	1	4	1	2	0	3	0	0	0	0	0	0	0	0	0	0	0	0	0	0	0	0	0	1	1	1	1	1	0	0	0	0	0	0	1	1	0	1	0
459	20	101	1	22	1	1	0	1		3	1		1	88	0	4	0	1	0	0	0	0	1	0	0	0	0	1	1	1	1	1	1	3	1	1	1	1	1	1	1	1	1	1	1	1	0	0	0
460	20	101	1	26	1	0	0	1		3	1		6	88	1	3	0	0	1	0	0	0	0	1	0	0	0	1	1	1	1	1	1	2	1	1	1	1	1	1	1	1	1	1	1	1	1	1	1
461	20	101	1	46	1	0	0	1	35	1	1	3	3	3	0	3	0	0	0	0	0	0	0	0	0	0	0	0	0	0	0	0	0	1	0	0	0	0	0	0	0	0	0	0	0	0	0	0	0
462	20	101	1	36	0	0	0	1	25	1	1	3	0	2	1	3	0	0	0	0	0	0	0	0	0	1	0	0	0	0	0	0	0	1	1	1	1	1	0	1	0	0	0	1	1	1	0	1	0
463	20	101	1	41	1	0	0	1	30	1	1	9	5	2	1	3	0	0	0	0	0	0	0	0	0	1	0	0	0	0	0	0	0	1	0	0	0	0	0	1	0	0	0	1	0	1	1	1	1
464	20	101	1	43	0	0	0	0	25	1	1	6	5	2	0	3	0	0	0	0	0	0	0	0	0	0	0	1	1	0	1	1	0	1	0	0	0	1	0	0	1	1	1	1	1	1	0	1	0
465	20	101	1	18	0	1	0	1		4			0	88	1	4	1	0	0	0	0	0	0	0	0	0	0	1	1	1	1	1	1	3	0	0	1	1	0	0	1	1	1	1	1	1	0	0	0
466	20	101	0	18	0	1	0	0		4			0	88	0	4	1	0	0	0	0	0	0	0	0	0	0	0	0	0	0	0	0	2	0	0	0	1	0	0	0	0	0	0	0	1	0	0	0
467	20	101	1	19	1	0	1	1		3	1		0	88	1	4	0	1	1	0	1	0	1	1	0	1	0	0	0	0	0	0	0	2	1	1	1	1	1	1	0	0	1	1	1	1	1	1	1
468	20	101	1	53	1	0	0	1	30	1	1	4	2	2	1	3	0	0	0	0	0	0	0	0	0	0	0	0	0	0	0	0	0	1	0	0	1	1	0	0	0	0	0	0	1	1	0	1	0
469	20	101	1	46	1	0	0	0	26	1	1	4	6	2	0	4	0	0	0	0	0	0	1	1	0	0	0	1	1	1	1	1	1	1	0	1	1	1	0	1	1	1	1	1	1	1	1	1	1
470	20	101	1	22	0	0	0	0		3	1		0	88	0	4	0	0	0	0	0	0	0	0	0	0	0	0	0	0	0	0	0	2	0	0	0	0	0	0	0	0	0	0	0	0	0	0	0
471	20	101	1	30	1	0	0	0		2	1	1	2	2	0	1	0	0	1	0	0	0	0	1	1	0	0	1	1	1	1	1	1	3	0	0	1	1	1	1	1	1	1	1	1	1	1	1	1
472	20	101	1	61	1	0	0	0	20	1	1	8	4	1	1	1	0	0	0	0	0	0	1	0	0	1	0	0	0	0	1	0	0	1	0	1	0	1	0	1	0	1	0	1	0	1	0	0	0
473	20	101	1	52	0	0	0	0	25	1	1	2	1	2	0	3	0	0	0	0	0	0	0	0	0	0	0	0	0	0	0	0	0	1	0	0	0	0	0	0	0	0	0	0	0	0	0	0	0
474	20	101	1	36	1	0	0	1	27	1	1	2	2	2	0	3	0	0	0	0	0	0	0	0	0	0	0	1	0	0	1	0	0	1	0	0	0	0	0	0	1	1	1	1	1	1	0	0	0
475	20	101	1	74	0	0	0	0	25	4		5	0	1	1	1	1	0	0	0	0	0	0	0	0	0	0	0	0	0	1	0	0	1	0	1	0	1	0	0	0	1	0	1	0	1	0	0	0
476	20	101	1	42	0	1	0	1	31	1	1	3	4	1	0	4	0	0	0	0	0	0	0	0	0	0	0	0	0	0	0	0	0	1	0	0	0	0	0	0	0	0	0	0	0	0	0	0	0
477	20	101	1	29	1	0	0	0	19	3	1	2	2	1	0	1	0	0	0	0	0	0	0	0	0	0	0	0	0	0	0	0	0	1	0	0	0	0	0	0	0	0	0	0	0	0	0	0	0
478	20	101	1	41	1	0	0	1	22	2	1	4	4	88	1	1	0	0	0	0	0	0	0	0	0	0	0	0	0	0	0	0	0	1	0	0	0	0	0	0	0	0	0	0	0	0	0	0	0
479	20	101	1	63	1	0	0	0	19	4		5	5	1	1	1	1	0	0	0	0	0	0	0	0	0	0	0	0	0	0	0	0	1	0	0	1	0	0	0	0	0	0	0	1	0	0	0	0
480	20	101	1	36	1	0	0	1	21	2	1	3	3	2	1	4	0	0	0	0	0	0	0	0	0	0	0	0	0	0	0	0	0	1	0	0	0	0	0	0	0	0	0	0	0	0	0	0	0
481	20	101	1	48	1	0	0	0	20	3	0	2	3	88	0	1	0	0	0	0	0	0	0	0	0	0	0	0	0	0	0	0	0	1	0	0	0	0	0	0	0	0	0	0	0	0	0	0	0
482	20	102	1	26	1	0	0	1	23	1	1		0	88	0	3	0	0	0	0	0	0	1	1	0	0	0	0	0	0	1	1	0	3	0	0	1	1	0	1	0	1	0	1	1	1	0	0	0
483	20	102	1	23	0	0	1	0		4			0	88	0	4	1	0	0	0	0	0	0	0	0	0	0	0	0	0	0	0	0	3	0	0	0	0	0	0	0	0	0	0	0	0	0	0	0
484	20	102	0	61	1	0	0	1	25	1	1	5	1	88	1	3	0	0	0	0	0	0	0	1	1	1	0	0	0	0	0	0	0	2	0	0	0	0	0	1	0	0	0	1	0	1	0	0	0
485	20	102	1	33	1	0	0	1	25	2	1	2	4	1	0	3	0	0	0	0	0	0	0	0	0	0	0	0	0	0	1	1	0	1	0	0	1	1	0	0	0	1	0	1	1	1	0	1	0
486	20	102	1	28	1	0	0	0	26	1	1	1	3	1	1	4	0	0	0	0	0	0	0	0	0	0	0	0	0	0	0	0	0	1	0	0	0	1	0	0	0	0	0	0	0	1	0	0	0
487	20	102	1	28	1	0	0	0		4			2	88	1	4	1	1	1	0	0	0	1	1	1	0	0	0	0	0	0	0	0	3	0	0	0	1	1	1	0	0	1	1	1	1	1	1	1
488	20	102	1	30	1	0	0	0		2	1		4	88	0	3	0	0	0	0	0	0	0	0	0	0	0	0	0	0	0	0	0	3	0	0	0	1	0	0	0	0	0	0	0	1	0	0	0
489	20	102	1	28	1	0	1	0		1	1	1	1	88	1	4	0	0	0	1	0	0	0	1	1	0	0	0	0	0	1	0	0	3	1	1	0	1	1	1	0	1	1	1	1	1	0	0	0
490	20	102	1	35	1	0	1	0	29	1	1	1	2	2	0	4	0	0	0	0	0	0	1	0	0	0	0	0	0	0	0	0	0	1	0	0	0	1	0	1	0	0	0	1	0	1	0	0	0
491	20	102	1	28	1	0	0	0	25	1	1	1	1	88	0	3	0	0	0	0	0	0	0	0	0	0	0	0	0	0	0	0	0	2	0	0	0	1	0	0	0	0	0	0	0	1	0	0	0
492	20	102	1	72	1	0	0	0	26	4		7	2	1	0	4	1	0	0	0	0	0	0	0	0	0	0	0	0	0	0	0	0	1	0	0	0	0	0	0	0	0	0	0	0	0	0	1	0
493	20	102	1	37	1	0	0	1	27	2	1	3	3	3	0	4	0	0	0	0	0	0	0	0	0	0	0	0	0	0	0	0	0	1	0	1	0	0	0	0	0	0	0	0	0	1	0	0	0
494	20	102	1	21	1	0	0	0		4			0	88	1	4	1	0	1	1	0	0	1	1	1	0	0	1	1	1	1	1	1	3	0	0	1	1	1	1	1	1	1	1	1	1	1	1	1
495	20	102	0	26	1	0	0	1		2	1		0	88	1	3	0	0	0	0	0	0	0	0	0	0	0	0	0	0	0	0	0	2	0	0	0	0	0	0	0	0	0	0	0	0	0	0	0
496	20	102	1	40	1	0	0	0	28	2	1	4	6	2	1	4	0	0	0	0	0	0	0	1	0	0	0	0	1	0	1	1	0	1	0	0	0	1	0	1	1	1	1	1	1	1	1	1	1
497	20	102	0	30	1	0	0	1		3	1		0	88	1	4	0	0	0	0	0	0	0	1	0	0	0	0	0	0	1	0	0	2	0	0	0	1	0	1	0	1	0	1	0	1	0	1	0
498	20	102	1	64	1	0	1	1	20	1	1	13	5	2	1	3	0	0	0	0	0	0	0	0	0	0	0	0	0	0	0	0	0	1	0	0	0	0	0	0	0	0	0	0	0	0	0	0	0
499	20	102	1	58	1	0	0	1	35	4		4	3	2	1	2	1	0	0	0	0	0	0	0	0	0	0	0	0	0	0	0	0	1	0	0	0	0	0	0	0	0	0	0	0	0	0	0	0
500	20	102	1	41	1	0	0	1	32	2	1	9	9	2	0	3	0	0	0	0	0	0	0	0	0	0	0	0	0	0	0	0	0	1	0	0	0	0	0	0	0	0	0	0	0	0	0	1	0
501	20	102	1	59	1	0	0	1	23	1	1	8	5	2	1	2	0	1	1	1	1	0	1	1	1	1	1	1	1	1	1	1	1	1	0	0	1	1	1	1	1	1	1	1	1	1	0	0	0
502	20	102	1	24	0	0	0	1		1	1		0	88	1	4	0	0	0	0	0	0	1	1	0	0	0	0	0	0	0	0	0	3	0	0	1	1	0	1	0	0	0	1	1	1	1	1	1
503	20	102	1	35	1	0	0	0	33	1	0	2	2	2	1	4	0	0	0	0	0	0	0	0	0	0	0	0	0	0	1	1	0	1	1	1	1	1	0	0	0	1	0	1	1	1	0	1	0
504	20	102	1	76	1	0	0	0	25	4		6	0	1	1	1	1	0	1	0	0	0	1	1	0	0	0	0	0	0	1	1	0	1	0	0	0	1	1	1	0	1	1	1	1	1	0	0	0
505	20	102	1	21	1	0	0	0		1	1		4	88	1	3	0	0	0	0	0	0	0	0	0	0	0	0	0	0	0	0	0	3	0	0	0	0	0	0	0	0	0	0	0	0	1	1	1
506	20	102	1	21	0	1	0	1		1	1		0	88	1	4	0	0	0	0	0	0	0	1	0	0	0	0	0	0	1	1	0	3	0	0	0	1	0	1	0	1	0	1	0	1	0	0	0
507	20	102	1	72	1	0	0	0	23	1	0	9	0	1	1	1	0	0	0	0	0	0	1	0	0	0	0	0	0	0	0	0	0	1	0	0	0	0	0	1	0	0	0	1	0	1	0	0	0
508	20	102	1	51	1	0	0	1	28	1	1	4	5	2	0	4	0	0	0	0	0	0	0	0	0	0	0	0	0	0	0	0	0	1	0	0	0	0	0	0	0	0	0	0	0	0	0	0	0
509	20	102	0	43	1	0	0	1	35	1	1	2	2	88	0	3	0	0	0	0	0	0	0	1	1	0	0	0	0	0	0	0	0	2	0	0	0	0	0	1	0	0	0	1	0	1	0	1	0
510	20	102	1	27	1	0	1	0		2	1		0	88	0	4	0	0	0	0	0	0	0	0	0	0	0	1	1	1	1	1	1	3	0	0	1	1	0	0	1	1	1	1	1	1	1	1	1
511	20	102	1	25	1	0	0	1		4			0	88	0	4	1	1	0	1	1	0	1	0	1	1	0	0	0	0	0	0	0	3	0	0	0	0	1	1	0	0	1	1	1	1	0	0	0
512	20	102	0	22	1	1	0	1		3	1		0	88	1	4	0	0	0	0	0	0	0	0	0	0	0	0	0	0	0	0	0	2	0	0	0	0	0	0	0	0	0	0	0	0	0	0	0
513	20	102	1	26	1	0	0	1		3	0		2	88	1	3	0	1	1	0	0	0	1	1	1	0	0	1	1	1	1	1	1	2	0	0	1	1	1	1	1	1	1	1	1	1	1	1	1
514	20	102	1	64	1	0	0	0	28	1	1	5	6	2	0	4	0	0	0	0	0	0	1	1	0	0	0	0	0	0	1	1	0	1	0	1	1	1	0	1	0	1	0	1	1	1	1	1	1
515	20	102	1	27	0	0	0	0		3	0		0	88	0	3	0	0	0	0	0	0	0	0	0	0	0	0	0	0	0	0	0	3	0	0	0	0	0	0	0	0	0	0	0	0	0	0	0
516	20	102	1	35	1	0	0	0	22	4		3	3	1	0	1	1	0	0	0	0	0	0	0	0	0	0	0	0	0	0	0	0	1	0	0	0	0	0	0	0	0	0	0	0	0	0	0	0
517	20	102	1	43	1	0	0	1	20	2	1	2	3	88	0	2	0	0	0	0	0	0	0	0	0	0	0	0	0	0	0	0	0	1	0	0	0	0	0	0	0	0	0	0	0	0	0	0	0
518	20	102	1	52	1	0	0	0	20	1	1	5	5	1	1	2	0	0	0	0	0	0	0	0	0	0	0	0	0	0	0	0	0	1	0	0	0	0	0	0	0	0	0	0	0	0	0	0	0
519	20	102	1	40	1	0	1	1	18	1	1	5	7	2	1	4	0	0	0	0	0	0	0	0	0	0	0	0	0	0	0	0	0	1	0	0	0	0	0	0	0	0	0	0	0	0	0	0	0
520	20	102	1	45	1	0	0	0	33	1	1	3	3	1	0	3	0	0	0	0	0	0	0	1	0	0	0	0	0	0	0	0	0	1	0	0	0	0	0	1	0	0	0	1	0	1	0	0	0
521	20	102	1	28	1	0	0	0		3	1		0	3	0	3	0	0	1	0	0	0	0	1	0	0	0	0	0	0	0	0	0	3	0	0	0	0	1	1	0	0	1	1	1	1	0	1	0
522	20	102	0	19	1	0	0	0		1	1		0	88	0	3	0	0	0	0	0	0	0	0	0	0	0	0	0	0	0	0	0	2	0	0	0	0	0	0	0	0	0	0	0	0	0	0	0
523	20	102	1	42	1	0	0	0	34	3	1	4	3	2	1	4	0	0	0	0	0	0	0	1	0	0	0	0	0	0	0	0	0	1	0	0	0	1	0	1	0	0	0	1	0	1	0	0	0
524	20	102	1	41	1	0	0	0	25	3	1	3	3	1	0	4	0	0	0	0	0	0	1	1	0	0	0	0	0	0	1	1	1	1	0	0	1	1	0	1	0	1	0	1	1	1	0	0	0
525	20	102	1	32	1	0	0	0	21	2	1	3	3	3	0	2	0	0	0	0	0	0	0	0	0	0	0	0	0	0	1	1	0	1	0	0	0	1	0	0	0	1	0	1	0	1	0	0	0
526	20	102	1	19	0	1	0	0		4			0	88	0	3	1	0	0	0	0	0	0	0	0	0	0	0	0	0	0	0	0	2	0	0	0	0	0	0	0	0	0	0	0	0	0	0	0
527	20	102	1	23	0	0	0	0		4			2	88	0	2	1	0	0	0	0	0	0	0	0	0	0	0	0	0	0	0	0	3	0	0	1	1	0	0	0	0	0	0	1	1	0	1	0
528	20	102	1	59	1	0	0	0	18	1	1	8	6	2	1	3	0	0	0	0	0	0	0	0	0	0	0	0	0	0	0	0	0	1	0	0	0	0	0	0	0	0	0	0	0	0	0	0	0
529	20	102	1	62	1	0	1	1	20	1	0	10	3	1	1	3	0	0	0	0	0	0	0	1	0	0	0	0	0	0	0	0	0	1	0	0	0	0	0	1	0	0	0	1	0	1	0	1	0
530	20	102	1	50	1	0	0	0	30	1	1	6	5	2	1	3	0	0	0	0	0	0	1	1	1	1	0	0	0	0	0	0	0	1	0	0	0	0	0	1	0	0	0	1	0	1	0	0	0
531	20	102	1	31	1	0	0	1	22	1	1	1	3	3	0	2	0	0	1	0	0	0	0	1	0	0	0	0	0	0	0	0	0	3	0	0	0	0	1	1	0	0	1	1	1	1	0	0	0
532	20	102	1	72	1	0	0	0	21	4		6	0	88	0	1	1	0	0	0	0	0	0	0	0	0	0	0	0	0	0	0	0	1	0	1	0	1	0	0	0	0	0	0	0	1	0	0	0
533	20	102	1	37	1	0	0	0	20	3	0	3	3	3	1	2	0	0	0	0	0	0	0	1	0	0	0	1	1	1	1	1	1	1	0	0	1	1	0	1	1	1	1	1	1	1	0	0	0
534	20	102	0	22	0	0	0	1		2	1		0	88	1	3	0	0	0	0	0	0	0	0	0	0	0	0	0	0	0	0	0	2	0	0	0	0	0	0	0	0	0	0	0	0	0	0	0
535	20	102	1	41	1	0	0	1	25	1	1		0	2	0	2	0	0	0	0	0	0	0	0	0	0	0	0	0	0	1	0	0	1	0	0	0	0	0	0	0	1	0	1	0	1	0	0	0
536	20	102	1	60	1	0	0	0	23	3	0	7	2	1	0	1	0	0	0	0	0	0	0	0	0	0	0	0	0	0	1	0	0	1	0	0	0	1	0	0	0	1	0	1	0	1	0	0	0
537	20	102	1	33	0	0	0	1	29	1	1	2	2	1	0	4	0	0	0	0	0	0	0	0	0	0	0	0	0	0	0	0	0	1	0	0	0	0	0	0	0	0	0	0	0	0	0	0	0
538	20	102	1	19	0	1	0	1		4			0	88	0	4	1	0	0	0	0	0	0	0	0	0	0	0	0	0	0	0	0	3	0	0	0	0	0	0	0	0	0	0	0	0	0	0	0
539	20	102	1	56	1	0	0	0	23	3	1	6	6	1	1	1	0	0	0	0	0	0	0	0	0	0	0	0	0	0	0	0	0	1	0	0	0	0	0	0	0	0	0	0	0	0	0	0	0
540	20	102	1	34	1	0	0	0	22	2	1	3	3	1	0	4	0	0	0	0	0	0	0	0	0	0	0	0	0	0	0	0	0	1	0	0	0	0	0	0	0	0	0	0	0	0	0	0	0
541	20	102	1	29	0	1	0	1	20	3	0	2	2	88	0	4	0	0	0	0	0	0	0	0	0	0	0	0	0	0	0	0	0	1	0	0	0	0	0	0	0	0	0	0	0	0	0	0	0
542	20	102	1	31	1	0	0	1	20	3	0	2	2	1	1	1	0	0	0	0	0	0	0	0	0	0	0	0	0	0	0	0	0	1	0	0	0	0	0	0	0	0	0	0	0	0	0	0	0
543	20	102	1	58	1	0	0	0	21	3	1	6	6	1	1	1	0	0	0	0	0	0	0	0	0	0	0	0	0	0	0	0	0	1	0	0	0	0	0	0	0	0	0	0	0	0	0	0	0
544	20	102	1	58	1	0	0	0	23	3	0	6	6	88	1	2	0	0	0	0	0	0	0	0	0	0	0	0	0	0	0	0	0	1	0	0	0	0	0	0	0	0	0	0	0	0	0	0	0
545	20	102	1	67	1	0	0	0	19	3	0	2	2	1	1	1	0	0	0	0	0	0	0	0	0	0	0	0	0	0	0	0	0	1	0	0	1	0	0	0	0	0	0	0	1	0	0	0	0
546	20	102	1	29	0	0	0	1	20	3	1	2	2	1	1	1	0	0	0	0	0	0	0	0	0	0	0	0	0	0	0	0	0	1	0	0	0	0	0	0	0	0	0	0	0	0	0	0	0
547	20	102	1	39	1	0	0	0	20	3	0	3	3	1	1	1	0	0	0	0	0	0	0	0	0	0	0	0	0	0	0	0	0	3	0	0	0	0	0	0	0	0	0	0	0	0	0	0	0
548	20	102	1	20	0	0	1	1		1	1		0	88	0	3	0	0	0	0	0	0	0	0	0	0	0	0	0	0	0	0	0	3	0	0	0	0	0	0	0	0	0	0	0	0	0	0	0
549	20	102	1	56	1	0	0	1	35	2	1	3	4	1	1	1	0	0	0	0	0	0	0	0	0	0	0	0	0	0	0	0	0	1	0	1	0	0	0	0	0	0	0	0	0	1	0	0	0
550	20	102	1	42	1	0	0	1	32	2	0	2	1	1	0	1	0	0	0	0	0	0	0	0	0	0	0	0	0	0	0	0	0	1	0	0	0	1	0	0	0	0	0	0	0	1	0	0	0
551	20	102	0	25	1	0	0	0		4			0	88	0	2	1	0	0	0	0	0	0	0	0	0	0	0	0	0	1	1	0	2	0	0	0	1	0	0	0	1	0	1	0	1	0	0	0
552	20	102	1	32	1	0	0	0	29	1	1	1	1	2	1	4	0	0	0	0	0	0	0	1	0	0	0	0	0	0	1	0	0	1	0	0	0	0	0	1	0	1	0	1	0	1	0	0	0
553	20	102	1	50	1	0	0	1	23	3	1	4	4	1	1	1	0	0	0	0	0	0	0	0	0	0	0	0	0	0	0	0	0	1	0	0	0	0	0	0	0	0	0	0	0	0	0	0	0
554	20	107	1	37	1	0	0	0	31	2	0	2	4	2	1	2	0	0	0	0	0	0	1	1	0	0	0	0	1	1	1	1	1	1	0	0	1	1	0	1	1	1	1	1	1	1	0	0	0
555	20	107	1	32	1	0	0	1	26	2	1	4	8	3	1	3	0	0	0	0	0	0	1	1	0	0	0	1	1	0	1	1	0	1	1	1	1	1	0	1	1	1	1	1	1	1	1	1	1
556	20	107	1	23	1	0	0	1		3	0	2	2	88	0	3	0	0	0	0	0	0	0	0	0	0	0	0	0	0	1	1	0	3	0	0	0	1	0	0	0	1	0	1	0	1	0	0	0
557	20	107	1	46	1	0	0	1	35	1	0	4	0	2	1	2	0	0	0	0	0	0	1	1	1	0	0	0	0	0	1	1	0	1	0	0	0	1	0	1	0	1	0	1	0	1	0	0	0
558	20	107	1	29	0	0	1	1		4			0	88	1	4	1	0	0	0	0	0	0	0	0	0	0	1	1	1	1	1	1	3	0	0	0	0	0	0	1	1	1	1	1	1	1	1	1
559	20	107	1	23	1	0	1	1	20	3	1	1	2	2	1	4	0	0	0	0	1	0	1	0	0	1	0	0	0	0	0	0	0	1	0	0	1	1	1	1	0	0	1	1	1	1	0	0	0
560	20	107	1	45	1	0	1	0	20	1	1	6	0	2	0	3	0	0	0	0	0	0	0	0	0	1	0	0	0	0	0	0	0	1	1	1	1	1	0	1	0	0	0	1	1	1	0	1	0
561	20	107	1	36	1	1	0	1	32	1	1	3	4	88	0	4	0	0	0	0	0	0	0	0	0	0	0	0	0	0	0	0	0	1	0	0	0	1	0	0	0	0	0	0	0	1	0	0	0
562	20	107	1	50	1	0	0	0	35	1	1	4	0	3	1	3	0	0	0	0	0	0	0	0	0	0	0	0	0	0	0	0	0	1	0	0	0	0	0	0	0	0	0	0	0	0	0	0	0
563	20	107	1	31	1	0	1	1		1	1		3	88	1	3	0	0	1	0	0	0	1	1	0	0	0	0	0	0	1	1	0	3	0	0	1	1	1	1	0	1	1	1	1	1	0	0	0
564	20	107	1	34	1	0	0	0	24	3	1	1	4	3	1	3	0	0	0	0	0	0	1	1	0	0	0	1	1	0	1	1	1	1	0	0	1	1	0	1	1	1	1	1	1	1	0	0	0
565	20	107	1	27	1	0	0	0		2	1		3	88	0	4	0	0	0	0	0	0	0	0	0	0	0	0	0	0	0	0	0	3	0	0	0	0	0	0	0	0	0	0	0	0	0	1	0
566	20	107	1	35	0	0	0	0		1	1	2	0	88	1	2	0	0	0	0	0	0	0	0	0	0	0	0	0	0	0	0	0	3	0	0	1	1	0	0	0	0	0	0	1	1	0	1	0
567	20	107	1	24	0	0	0	0	24	1	1	1	0	2	0	4	0	0	0	0	1	0	0	0	0	1	0	0	0	0	0	0	0	1	0	0	1	1	1	1	0	0	1	1	1	1	0	0	0
568	20	107	1	20	1	0	1	1		4			2	88	1	4	1	1	1	0	1	0	1	1	0	1	0	0	0	0	0	0	0	3	0	0	1	1	1	1	0	0	1	1	1	1	0	1	0
569	20	107	1	53	1	0	0	1	31	1	1	6	1	2	1	3	0	1	0	0	0	0	1	0	0	0	0	0	0	0	0	0	0	1	0	0	1	1	1	1	0	0	1	1	1	1	0	0	0
570	20	107	1	22	0	0	1	0	20	1	1	1	0	3	1	2	0	0	0	0	0	0	0	0	0	0	0	0	0	0	0	0	0	1	0	0	0	0	0	0	0	0	0	0	0	0	0	1	0
571	20	107	0	41	1	0	0	1	35	1	1	4	0	88	1	2	0	0	0	0	0	0	0	0	1	1	0	0	0	0	0	0	0	2	0	1	0	1	0	1	0	0	0	1	0	1	1	1	1
572	20	107	1	26	1	0	0	1		2	1		0	1	1	4	0	0	0	0	0	0	0	0	0	0	0	0	0	0	0	0	0	3	1	1	0	0	0	0	0	0	0	0	1	1	0	0	0
573	20	107	1	30	1	0	0	0	23	1	1	2	3	2	1	3	0	0	0	0	0	0	0	0	0	0	0	1	1	1	1	1	1	1	0	0	1	1	0	0	1	1	1	1	1	1	1	1	1
574	20	107	1	23	1	0	0	1		3	0		0	88	1	2	0	0	0	0	0	0	0	0	0	0	0	0	0	0	1	1	0	2	0	0	0	1	0	0	0	1	0	1	0	1	0	1	0
575	20	107	0	32	1	0	0	0		3	0		0	88	0	2	0	0	0	0	0	0	0	0	0	0	0	0	0	0	0	0	0	2	0	0	0	0	0	0	0	0	0	0	0	0	0	0	0
576	20	107	1	31	1	0	0	0	28	1	1	1	4	2	1	4	0	0	0	0	0	0	1	1	0	0	0	0	0	0	1	1	0	1	1	1	1	1	0	1	0	1	0	1	1	1	0	0	0
577	20	107	1	20	1	0	0	0		2	1		0	88	0	1	0	0	0	0	0	0	0	0	0	0	0	0	0	0	0	0	0	3	0	0	0	0	0	0	0	0	0	0	0	0	0	0	0
578	20	107	1	24	1	0	0	0		3	0		2	88	1	3	0	0	0	0	0	0	0	0	0	0	0	1	1	1	1	1	1	3	0	0	1	1	0	0	1	1	1	1	1	1	1	1	1
579	20	107	1	36	1	0	0	1	23	3	0	4	6	2	1	3	0	0	0	0	0	0	0	0	0	0	0	0	1	1	1	1	1	1	0	0	0	1	0	0	1	1	1	1	1	1	0	1	0
580	20	107	1	37	1	0	0	1	30	4		4	1	3	1	3	1	0	0	0	0	0	0	0	0	0	0	0	0	0	0	0	0	1	1	1	0	0	0	0	0	0	0	0	1	1	0	0	0
581	20	107	1	19	0	1	0	0		4			3	88	0	3	1	0	0	0	0	0	0	0	0	0	0	0	0	0	0	0	0	3	0	0	0	1	0	0	0	0	0	0	0	1	0	1	0
582	20	107	0	20	0	0	1	1		1	0		0	88	0	3	0	0	0	0	0	0	0	0	0	0	0	0	0	0	0	0	0	2	0	0	0	0	0	0	0	0	0	0	0	0	0	0	0
583	20	107	1	29	1	0	0	0		2	1	1	1	1	0	3	0	0	0	0	0	0	0	0	0	0	0	0	0	0	1	1	1	3	0	0	0	0	0	0	0	1	0	1	1	1	0	0	0
584	20	107	1	27	1	0	0	1	24	1	1	1	1	3	0	3	0	0	0	0	0	0	0	0	0	0	0	0	0	0	0	0	0	1	0	0	0	0	0	0	0	0	0	0	0	0	0	0	0
585	20	107	1	18	1	1	0	1		3	0		0	88	1	3	0	0	0	0	0	0	0	0	0	0	0	0	0	0	0	0	0	3	0	0	1	1	0	0	0	0	0	0	1	1	0	1	0
586	20	107	1	18	0	1	1	1		3	1		0	88	1	3	0	1	0	0	1	0	1	0	0	1	0	1	1	1	1	1	1	3	0	0	1	1	1	1	1	1	1	1	1	1	0	1	0
587	20	107	1	36	1	0	0	0		1	1	1	0	88	0	2	0	0	0	0	0	0	0	0	0	0	0	0	0	0	0	0	0	3	0	0	0	0	0	0	0	0	0	0	0	0	0	1	0
588	20	107	1	60	1	0	1	1	37	1	0	4	1	2	1	2	0	0	0	0	0	0	0	0	0	0	0	0	0	0	0	0	0	1	0	0	1	1	0	0	0	0	0	0	1	1	0	1	0
589	20	107	1	20	0	1	1	0		4			0	88	0	4	1	0	1	1	0	0	1	1	1	0	0	0	0	0	1	1	0	2	0	0	1	1	1	1	0	1	1	1	1	1	0	0	0
590	20	107	1	23	1	0	0	1		1	1		1	88	1	4	0	1	1	0	0	0	1	1	0	0	0	0	0	0	0	0	0	3	0	0	1	1	1	1	0	0	1	1	1	1	0	1	0
591	20	107	1	24	1	0	0	0		1	1		0	88	0	1	0	0	0	0	0	0	0	0	0	0	0	0	0	0	0	0	0	3	0	0	0	0	0	0	0	0	0	0	0	0	0	0	0
592	20	107	1	47	1	0	0	0	19	2	0	5	7	2	0	3	0	1	1	0	0	0	1	1	1	0	0	0	0	0	0	0	0	1	0	0	1	1	1	1	0	0	1	1	1	1	0	1	0
593	20	107	1	28	1	0	1	1		1	1	2	1	88	1	3	0	0	0	0	0	0	0	1	0	0	0	0	0	1	0	0	1	3	0	0	0	1	0	1	1	0	1	1	1	1	0	1	0
594	20	107	1	20	1	0	0	1		4		1	0	88	0	3	1	0	0	0	0	0	0	0	0	0	0	0	0	0	0	0	0	3	0	0	1	1	0	0	0	0	0	0	1	1	0	0	0
595	20	107	1	45	0	0	0	0	28	4		6	5	2	1	3	1	0	0	0	0	0	0	0	0	0	0	0	0	0	0	0	0	1	0	0	0	0	0	0	0	0	0	0	0	0	0	1	0
596	20	107	0	26	1	0	1	1		4			0	88	1	4	1	0	0	0	0	0	0	0	0	0	0	0	0	0	0	0	0	2	0	0	1	1	0	0	0	0	0	0	1	1	0	0	0
597	20	107	1	46	1	0	0	1	25	3	0	4	4	2	0	2	0	0	0	0	0	0	0	0	0	0	0	0	0	0	0	0	0	1	0	0	0	0	0	0	0	0	0	0	0	0	0	0	0
598	20	107	1	45	1	0	0	1	25	2	1	6	6	1	0	1	0	0	0	0	0	0	0	0	0	0	0	0	0	0	0	0	0	1	0	0	0	0	0	0	0	0	0	0	0	0	0	0	0
599	20	107	1	50	1	0	0	1	30	3	0	3	3	1	0	1	0	0	0	0	0	0	0	0	0	0	0	0	0	0	0	0	0	1	0	0	0	0	0	0	0	0	0	0	0	0	0	0	0
600	20	107	1	45	1	0	0	1	24	2	1	4	4	1	0	1	0	0	0	0	0	0	0	0	0	0	0	0	0	0	0	0	0	1	0	0	0	0	0	0	0	0	0	0	0	0	0	0	0
601	20	108	1	46	1	0	1	1	28	1	1	7	7	3	0	3	0	0	0	0	0	0	1	0	0	0	0	0	0	0	0	0	0	1	0	0	0	0	0	1	0	0	0	1	0	1	0	0	0
602	20	108	1	46	1	0	1	1	20	1	1	6	7	3	1	2	0	0	0	0	0	0	0	0	0	0	0	0	0	0	0	0	0	1	0	0	0	0	0	0	0	0	0	0	0	0	0	0	0
603	20	108	1	65	1	0	0	0	28	4		5	3	2	1	2	1	0	0	0	0	0	0	0	0	0	0	0	0	0	0	0	0	1	0	0	0	0	0	0	0	0	0	0	0	0	0	0	0
604	20	108	1	36	0	0	0	1	20	1	1	3	3	2	1	3	0	0	0	0	0	0	0	1	0	0	0	0	0	0	0	0	0	1	0	0	0	1	0	1	0	0	0	1	0	1	0	0	0
605	20	108	1	48	1	0	0	0	25	1	1	12	12	2	1	2	0	0	0	0	0	0	1	1	0	1	0	0	0	0	0	0	0	1	0	0	0	0	0	1	0	0	0	1	0	1	0	0	0
606	20	108	1	78	1	0	0	0	19	4		10	1	2	0	2	1	0	0	0	0	0	0	0	0	0	0	0	0	0	0	0	0	1	0	0	0	0	0	0	0	0	0	0	0	0	0	0	0
607	20	108	1	75	1	0	0	1	27	1	0	9	1	1	1	3	0	0	1	0	1	0	0	1	0	1	0	0	0	0	0	0	0	1	0	0	0	0	1	1	0	0	1	1	1	1	0	0	0
608	20	108	1	28	1	0	0	0		2	0	1	1	88	0	2	0	0	0	0	0	0	0	0	0	0	0	0	0	0	0	0	0	3	0	0	0	0	0	0	0	0	0	0	0	0	0	0	0
609	20	108	1	24	1	1	0	1		4			0	88	0	4	1	0	0	0	0	0	0	0	0	0	0	0	0	0	0	0	0	3	0	0	0	0	0	0	0	0	0	0	0	0	0	0	0
610	20	108	1	35	1	0	0	0	32	2	1	3	5	2	1	2	0	0	1	0	0	0	1	1	1	0	0	1	1	1	1	1	1	1	1	1	1	1	1	1	1	1	1	1	1	1	1	1	1
611	20	108	1	28	1	0	1	0		2	0		0	88	0	3	0	0	0	0	0	0	0	0	0	0	0	0	0	0	0	0	0	3	0	0	0	1	0	0	0	0	0	0	0	1	0	0	0
612	20	108	1	21	1	1	0	1		3	0		0	88	1	4	0	0	0	0	0	0	0	0	0	0	0	0	0	0	0	0	0	3	0	0	0	0	0	0	0	0	0	0	0	0	0	0	0
613	20	108	1	49	1	0	0	0	22	1	1	8	8	1	1	3	0	0	0	0	0	0	1	1	1	1	0	0	0	0	0	0	0	1	0	1	0	0	0	1	0	0	0	1	0	1	0	0	0
614	20	108	1	27	1	0	0	0		1	1		1	88	1	4	0	0	1	0	0	0	0	1	0	0	0	0	0	0	0	0	0	3	0	0	1	1	1	1	0	0	1	1	1	1	0	1	0
615	20	108	1	22	1	0	0	1		2	1		0	88	1	4	0	0	0	0	0	0	0	0	0	0	0	0	0	0	0	0	0	2	0	0	1	1	0	0	0	0	0	0	1	1	1	1	1
616	20	108	1	51	1	0	0	1	30	1	1	4	2	2	1	4	0	0	0	0	0	0	0	0	0	0	0	0	0	0	0	0	0	1	0	0	0	0	0	0	0	0	0	0	0	0	0	0	0
617	20	108	1	23	1	0	0	1	22	3	1	1	2	88	0	3	0	1	0	0	0	0	1	0	0	0	0	0	0	0	0	0	0	1	0	0	0	0	1	1	0	0	1	1	1	1	1	1	1
618	20	108	1	69	1	0	0	1	25	1	1	5	5	2	1	3	0	0	0	0	0	0	1	0	0	0	0	0	0	0	0	0	0	1	0	0	0	0	0	1	0	0	0	1	0	1	0	0	0
619	20	108	0	21	1	0	1	1		3	1		0	88	1	3	0	0	0	0	0	0	0	0	0	0	0	1	1	0	1	1	0	2	0	0	0	0	0	0	1	1	1	1	1	1	0	0	0
620	20	108	1	45	1	0	0	0	25	3	1	2	1	3	1	3	0	0	0	0	0	0	0	0	0	0	0	0	0	0	0	0	0	1	0	0	0	0	0	0	0	0	0	0	0	0	0	0	0
621	20	108	1	80	1	0	0	1	18	4		4	0	2	1	3	1	0	0	0	0	0	1	1	0	1	0	0	0	0	0	0	0	1	0	0	0	0	0	1	0	0	0	1	0	1	0	0	0
622	20	108	1	23	0	0	1	1		2	0		3	88	1	3	0	0	0	0	0	0	0	0	0	0	0	0	0	0	0	0	0	3	0	0	0	1	0	0	0	0	0	0	0	1	0	1	0
623	20	108	1	27	1	0	0	0		3	1	4	4	88	1	3	0	0	0	0	0	0	0	0	0	0	0	1	1	1	1	1	1	3	0	0	0	1	0	0	1	1	1	1	1	1	0	1	0
624	20	108	1	39	1	0	0	0	30	1	1	7	9	3	0	1	0	0	0	0	0	0	1	1	1	1	0	0	0	1	1	1	1	1	0	0	1	1	0	1	1	1	1	1	1	1	0	0	0
625	20	108	1	65	1	0	0	1	34	4		4	0	2	0	3	1	0	0	0	0	0	0	0	0	0	0	0	0	0	0	0	0	1	0	0	0	0	0	0	0	0	0	0	0	0	0	0	0
626	20	108	1	21	1	1	0	1		1	0		0	88	0	3	0	0	0	0	0	0	0	0	0	0	0	0	0	0	0	0	0	3	0	0	0	0	0	0	0	0	0	0	0	0	0	0	0
627	20	108	1	63	0	0	0	1	22	1	1	3	0	1	1	3	0	0	0	0	0	0	0	0	0	0	0	0	0	0	0	0	0	1	0	0	0	0	0	0	0	0	0	0	0	0	0	0	0
628	20	108	1	23	1	0	0	1		2	1	1	1	88	0	3	0	1	1	1	1	0	1	1	1	1	0	0	0	0	0	0	0	3	0	0	1	1	1	1	0	0	1	1	1	1	0	0	0
629	20	108	1	19	1	0	0	1		4			0	88	0	4	1	0	0	0	0	0	0	0	0	0	0	0	0	0	0	0	0	2	0	0	0	0	0	0	0	0	0	0	0	0	0	0	0
630	20	108	1	68	0	0	0	1	24	1	1	2	0	88	1	2	0	0	0	0	0	0	0	0	0	0	0	0	0	0	0	0	0	1	0	0	0	0	0	0	0	0	0	0	0	0	0	0	0
631	20	108	1	28	1	1	1	1		1	1		0	88	0	4	0	0	0	0	0	0	0	1	0	0	0	0	0	0	1	1	0	3	0	0	1	0	0	1	0	1	0	1	1	1	1	1	1
632	20	108	1	18	0	1	0	1		3	1		0	88	1	4	0	0	1	0	0	0	0	1	0	0	0	0	1	0	1	1	0	3	0	1	0	0	1	1	1	1	1	1	1	1	1	1	1
633	20	108	1	18	1	1	0	0		3	1		1	88	1	3	0	0	1	0	0	0	0	1	0	0	0	0	0	0	0	0	0	3	0	0	1	1	1	1	0	0	1	1	1	1	0	0	0
634	20	108	0	23	1	0	0	1		2	0		5	88	1	4	0	0	0	0	0	0	0	0	0	0	0	0	0	0	0	0	0	2	0	0	0	0	0	0	0	0	0	0	0	0	0	0	0
635	20	108	1	29	1	1	1	0		1	0		0	88	1	4	0	0	0	0	0	0	0	0	0	0	0	1	1	1	1	1	1	3	0	0	1	1	0	0	1	1	1	1	1	1	1	1	1
636	20	108	1	22	1	0	1	0		1	1		0	88	1	3	0	1	0	0	0	0	1	0	0	0	0	0	0	0	0	0	0	2	0	0	0	0	1	1	0	0	1	1	1	1	1	1	1
637	20	108	1	40	0	0	1	0	28	1	1	6	4	2	1	3	0	0	0	0	0	0	0	0	0	0	0	0	0	0	0	0	0	1	0	0	0	1	0	0	0	0	0	0	0	1	0	1	0
638	20	108	1	19	0	0	0	0		3	1		0	88	0	4	0	1	1	0	0	0	1	1	0	0	0	0	0	0	0	0	0	3	0	0	0	0	1	1	0	0	1	1	1	1	0	0	0
639	20	108	1	44	0	0	0	1	25	2	1	4	4	1	0	4	0	0	0	0	0	0	0	0	0	1	0	0	0	0	0	0	0	1	0	0	0	0	0	1	0	0	0	1	0	1	0	0	0
640	20	108	1	20	0	0	0	0		3	1		0	88	0	3	0	0	0	0	0	0	0	0	0	0	0	0	0	0	0	0	0	3	0	0	0	0	0	0	0	0	0	0	0	0	0	0	0
641	20	113	1	57	1	0	1	1	40	1	1	3	6	1	1	2	0	0	0	0	0	0	0	0	0	0	0	0	0	0	0	0	0	1	0	0	0	0	0	0	0	0	0	0	0	0	0	0	0
642	20	113	1	61	1	0	0	1	25	3	0	4	2	2	0	4	0	0	0	0	0	0	0	0	0	0	0	0	1	0	0	1	0	1	0	0	1	1	0	0	1	1	1	1	1	1	0	0	0
643	20	113	1	30	0	0	0	1		1	1		0	88	1	3	0	0	0	0	0	0	0	0	0	0	0	0	1	0	0	1	0	2	0	0	0	0	0	0	1	1	1	1	1	1	0	0	0
644	20	113	1	32	1	0	0	1	29	1	1	3	10	3	1	3	0	0	0	0	0	0	0	0	0	0	0	0	0	0	0	0	0	1	0	0	1	1	0	0	0	0	0	0	1	1	0	0	0
645	20	113	1	32	1	0	0	0	26	1	1	4	7	3	0	2	0	0	0	0	0	0	1	1	0	0	0	0	0	0	0	1	0	1	0	0	0	1	0	1	0	1	0	1	0	1	0	0	0
646	20	113	1	24	1	0	1	0	20	2	1	1	4	3	1	3	0	0	0	0	0	0	0	1	0	0	0	0	1	0	0	1	0	1	0	0	1	1	0	1	1	1	1	1	1	1	0	0	0
647	20	113	1	37	1	0	0	0	25	1	1	3	4	88	1	3	0	0	1	1	0	0	0	1	1	0	0	1	1	1	1	1	1	2	0	0	1	1	1	1	1	1	1	1	1	1	1	1	1
648	20	113	0	23	0	1	0	0	20	4			0	88	0	4	1	0	0	0	0	0	0	0	0	0	0	0	0	0	0	0	0	2	0	0	1	1	0	0	0	0	0	0	1	1	0	0	0
649	20	113	0	26	1	0	1	1	22	1	0		0	88	1	4	0	0	0	0	0	0	0	0	0	0	0	0	0	0	1	1	0	2	0	0	0	0	0	0	0	1	0	1	0	1	1	1	1
650	20	113	1	35	1	0	1	1	27	3	1	3	1	3	0	1	0	0	0	0	0	0	0	0	0	0	0	0	0	0	0	0	0	1	0	0	0	0	0	0	0	0	0	0	0	0	0	0	0
651	20	113	1	46	1	0	1	1	37	1	1	5	5	3	0	2	0	0	0	0	0	0	0	0	0	0	0	0	0	0	0	0	0	1	0	0	0	0	0	0	0	0	0	0	0	0	0	0	0
652	20	113	1	52	1	0	1	0	25	2	1	7	5	1	0	2	0	0	0	0	0	0	0	0	0	0	0	0	0	0	0	0	0	1	0	0	0	0	0	0	0	0	0	0	0	0	0	0	0
653	20	113	1	37	1	0	0	1	32	1	1	2	2	2	0	3	0	0	0	0	0	0	0	0	0	0	0	0	0	0	0	0	0	1	0	0	0	0	0	0	0	0	0	0	0	0	0	0	0
654	20	113	1	25	1	0	0	1		4			0	88	0	4	1	0	0	0	0	0	0	0	0	0	0	0	0	0	0	0	0	3	0	0	0	0	0	0	0	0	0	0	0	0	0	0	0
655	20	113	1	35	1	0	0	1		3	1		1	3	1	4	0	0	0	0	0	0	0	0	0	0	0	0	0	0	0	1	0	3	0	0	0	0	0	0	0	1	0	1	0	1	0	1	0
656	20	113	1	31	1	0	0	1		4		1	1	3	0	3	1	1	0	0	0	0	1	0	0	0	0	0	1	0	1	1	0	3	0	0	1	1	1	1	1	1	1	1	1	1	0	0	0
657	20	113	1	47	1	0	0	1	35	1	1	4	4	1	0	3	0	0	0	0	0	0	1	0	0	0	0	0	0	0	0	0	0	1	0	0	1	1	0	1	0	0	0	1	1	1	0	0	0
658	20	113	1	65	1	0	0	0	30	1	1	4	2	1	1	1	0	0	0	0	0	0	0	0	0	0	0	0	0	0	0	0	0	1	0	0	0	0	0	0	0	0	0	0	0	0	0	0	0
659	20	113	1	38	0	0	0	1	25	1	1	4	4	88	0	3	0	0	0	0	0	0	1	1	1	0	0	0	0	0	0	0	0	2	0	0	0	0	0	1	0	0	0	1	0	1	0	0	0
660	20	113	1	58	0	1	0	1	35	1	1	5	3	2	1	4	0	0	0	0	0	0	0	0	0	0	0	0	0	0	0	0	0	1	0	0	0	0	0	0	0	0	0	0	0	0	0	0	0
661	20	113	1	28	1	0	0	1	25	1	1	1	3	1	0	3	0	0	0	0	0	0	1	0	0	0	0	0	0	0	0	0	0	1	0	0	0	0	0	1	0	0	0	1	0	1	0	1	0
662	20	113	0	36	0	0	0	1		1	1		0	88	1	2	0	0	0	0	0	0	0	0	0	0	0	0	0	0	0	0	0	2	0	0	0	0	0	0	0	0	0	0	0	0	0	0	0
663	20	113	1	32	1	0	0	0		1	1		1	88	0	4	0	1	0	0	0	0	1	0	0	0	0	1	1	1	1	1	1	3	0	0	0	0	1	1	1	1	1	1	1	1	0	0	0
664	20	113	1	50	0	0	0	1	20	1	1	4	2	1	1	1	0	0	0	0	0	0	0	0	0	0	0	0	0	0	0	0	0	1	0	0	0	0	0	0	0	0	0	0	0	0	0	1	0
665	20	113	1	53	0	0	0	0	22	1	1	4	4	1	0	1	0	0	0	0	0	0	0	0	0	0	0	0	0	0	0	0	0	1	0	0	0	0	0	0	0	0	0	0	0	0	0	0	0
666	20	113	1	29	1	0	1	1	25	1	1	2	7	88	0	3	0	0	0	0	0	0	0	0	0	0	0	0	0	0	0	0	0	1	0	0	0	0	0	0	0	0	0	0	0	0	0	0	0
667	20	113	1	56	1	0	0	1	24	1	1	4	6	1	0	3	0	0	0	0	0	0	0	0	0	0	0	0	0	0	0	0	0	1	0	0	0	0	0	0	0	0	0	0	0	0	0	0	0
668	20	113	1	19	0	1	0	1		1	0		0	88	0	3	0	0	0	0	0	0	0	0	0	0	0	0	0	0	1	1	0	3	0	0	0	0	0	0	0	1	0	1	0	1	0	0	0
669	20	113	1	35	1	0	0	0	17	1	1	4	3	2	0	3	0	0	1	0	0	0	0	1	0	0	0	1	1	0	1	1	0	1	1	1	1	1	1	1	1	1	1	1	1	1	0	1	0
670	20	113	0	32	0	0	0	0	27	1	1		0	88	0	4	0	0	0	0	0	0	0	0	0	0	0	0	0	0	0	0	0	2	0	0	0	0	0	0	0	0	0	0	0	0	1	1	1
671	20	113	1	22	0	1	1	0	17	4			0	88	1	4	1	0	0	0	0	0	0	0	0	0	0	0	0	0	0	0	0	3	0	0	0	1	0	0	0	0	0	0	0	1	1	1	1
672	20	113	1	32	1	0	0	0	29	1	1		2	2	0	4	0	0	0	0	0	0	1	1	0	0	0	1	1	1	1	1	1	1	0	0	0	1	0	1	1	1	1	1	1	1	0	1	0
673	20	113	1	24	1	0	1	1		1	1		0	88	0	3	0	0	0	0	0	0	0	0	0	0	0	1	1	1	1	1	1	2	0	0	1	1	0	0	1	1	1	1	1	1	1	1	1
674	20	113	1	53	1	0	0	1	27	1	1	5	0	2	1	4	0	0	0	0	0	0	1	1	1	1	0	0	0	0	0	0	0	1	0	0	1	1	0	1	0	0	0	1	1	1	0	1	0
675	20	113	1	23	1	0	1	0		3	0		0	88	1	4	0	0	0	0	0	0	0	0	0	0	0	0	0	0	0	0	0	3	0	0	0	1	0	0	0	0	0	0	0	1	0	0	0
676	20	113	1	21	1	0	0	1		3	0		2	88	0	3	0	0	0	0	0	0	0	0	0	0	0	0	0	0	0	0	0	3	0	0	0	0	0	0	0	0	0	0	0	0	0	0	0
677	20	113	1	32	1	0	0	0	25	2	0	2	2	2	0	3	0	0	0	0	0	0	0	0	0	0	0	0	0	0	1	1	0	1	1	1	0	1	0	0	0	1	0	1	1	1	0	0	0
678	20	113	1	22	0	0	1	0		2	1		0	88	1	4	0	0	0	0	0	0	0	0	0	0	0	0	0	0	1	1	0	3	0	0	1	1	0	0	0	1	0	1	1	1	0	0	0
679	20	113	1	35	1	0	1	0		3	0		1	88	1	3	0	0	0	0	0	0	0	0	0	0	0	0	0	0	0	0	0	3	0	0	0	0	0	0	0	0	0	0	0	0	0	1	0
680	20	113	1	42	1	0	0	1	19	4		5	5	2	0	3	1	0	0	0	0	0	0	1	0	1	0	0	0	0	0	0	0	1	0	0	0	0	0	1	0	0	0	1	0	1	0	1	0
681	20	113	1	22	0	0	0	0		2	0		0	88	0	4	0	0	1	0	0	0	0	1	0	0	0	0	0	0	0	0	0	3	0	0	0	0	1	1	0	0	1	1	1	1	0	0	0
682	20	113	1	29	0	0	0	1	22	3	1	2	2	1	0	2	0	0	0	0	0	0	1	1	0	1	0	0	0	0	0	0	0	1	0	0	0	0	0	1	0	0	0	1	0	1	0	0	0
683	20	113	1	27	0	0	0	1	22	2	1	3	3	1	1	3	0	0	0	0	0	0	1	0	0	0	0	0	0	0	0	0	0	1	0	0	0	0	0	1	0	0	0	1	0	1	0	0	0
684	20	113	0	25	1	0	0	1	20	1	1	1	1	88	0	3	0	0	0	0	0	0	0	0	0	0	0	0	0	0	0	0	0	2	0	0	0	0	0	0	0	0	0	0	0	0	0	0	0
685	20	113	1	64	1	0	0	0	28	2	1	6	0	2	1	3	0	0	0	0	0	0	0	0	0	0	0	1	1	0	1	1	0	1	0	0	0	0	0	0	1	1	1	1	1	1	0	1	0
686	20	113	1	44	1	0	1	0	34	2	0	1	0	2	0	4	0	0	0	0	0	0	1	1	0	0	0	1	1	1	1	1	1	1	0	0	1	1	0	1	1	1	1	1	1	1	1	1	1
687	20	113	1	31	1	0	0	1		2	0	1	0	2	0	4	0	0	0	0	0	0	0	0	0	0	0	0	0	0	0	0	0	3	0	0	1	1	0	0	0	0	0	0	1	1	0	1	0
688	20	113	1	34	1	0	0	0	27	1	1	2	2	3	0	1	0	0	0	0	0	0	1	1	0	0	0	1	1	1	1	1	1	1	0	0	1	1	0	1	1	1	1	1	1	1	0	1	0
689	20	113	1	21	0	0	0	0		1	0		1	88	1	2	0	0	0	0	0	0	0	1	0	0	0	0	0	0	1	1	0	3	0	0	0	1	0	1	0	1	0	1	0	1	0	0	0
690	20	113	1	32	1	0	0	0	26	3	1	1	1	88	1	1	0	0	0	0	0	0	0	0	0	0	0	0	0	0	0	0	0	2	0	0	0	0	0	0	0	0	0	0	0	0	0	1	0
691	20	113	1	18	0	1	0	1		1	0		0	88	0	3	0	0	0	0	0	0	0	0	0	0	0	0	0	0	0	0	0	2	0	0	0	0	0	0	0	0	0	0	0	0	0	0	0
692	20	113	1	51	1	0	0	1	24	2	1	5	3	2	0	4	0	0	0	0	0	0	0	0	0	0	0	0	0	0	0	0	0	1	0	0	0	0	0	0	0	0	0	0	0	0	0	0	0
693	20	113	1	36	1	0	0	0	28	1	1	2	3	88	1	4	0	0	0	0	0	0	0	0	0	0	0	0	0	0	0	0	0	1	0	0	0	1	0	0	0	0	0	0	0	1	0	1	0
694	20	113	1	47	1	0	0	0	24	3	0	4	4	2	1	2	0	0	0	0	0	0	0	0	0	0	0	0	0	0	0	0	0	1	0	0	0	0	0	0	0	0	0	0	0	0	0	0	0
695	20	113	1	36	1	0	0	1	22	3	1		2	1	0	1	0	0	0	0	0	0	0	0	0	0	0	0	0	0	0	0	0	1	0	0	0	0	0	0	0	0	0	0	0	0	0	0	0
696	20	113	1	40	1	0	0	1		3	1	3	3	2	0	2	0	0	0	0	0	0	0	0	0	0	0	0	0	0	0	0	0	3	0	0	0	0	0	0	0	0	0	0	0	0	0	0	0
697	20	113	1	52	1	0	0	0	25	3	1	6	6	88	0	1	0	0	0	0	0	0	0	0	0	0	0	0	0	0	0	0	0	1	0	0	0	0	0	0	0	0	0	0	0	0	0	0	0
698	20	113	1	28	1	0	0	0	20	3	1	2	2	1	0	1	0	0	0	0	0	0	0	0	0	0	0	0	0	0	0	0	0	1	0	0	0	0	0	0	0	0	0	0	0	0	0	0	0
699	20	113	1	45	1	0	0	1	21	1	1	5	6	2	1	3	0	0	0	0	0	0	1	1	0	0	0	0	0	0	0	0	0	1	0	0	0	1	0	1	0	0	0	1	0	1	0	0	0
700	20	113	1	52	1	0	0	1	23	2	1	6	6	1	1	2	0	0	0	0	0	0	0	0	0	0	0	0	0	0	0	0	0	1	0	0	0	0	0	0	0	0	0	0	0	0	0	0	0
701	20	113	1	44	1	0	0	0	21	3	1	2	2	1	1	2	0	0	0	0	0	0	0	0	0	0	0	0	0	0	0	0	0	1	0	0	0	0	0	0	0	0	0	0	0	0	0	0	0
702	20	113	1	51	1	0	0	0	25	1	0	6	2	3	1	2	0	0	0	0	0	0	0	0	0	0	0	0	0	0	0	0	0	1	0	0	0	0	0	0	0	0	0	0	0	0	0	0	0
703	20	113	1	22	0	0	0	1		4			0	88	0	3	1	0	0	0	0	0	0	0	0	0	0	0	0	0	0	0	0	2	0	0	0	0	0	0	0	0	0	0	0	0	0	0	0
704	20	113	1	42	1	0	0	0	20	1	1	3	3	2	0	3	0	0	0	0	0	0	0	0	0	0	0	0	0	0	0	0	0	1	0	0	0	0	0	0	0	0	0	0	0	0	0	0	0
705	20	113	1	19	0	1	0	1		4			0	88	1	4	1	0	0	0	0	0	0	0	0	0	0	0	0	0	0	0	0	2	0	0	0	0	0	0	0	0	0	0	0	0	0	0	0
706	20	113	1	65	0	0	0	0	41	2	1		5	1	1	1	0	0	0	0	0	0	0	0	0	0	0	0	0	0	0	0	0	1	0	0	0	0	0	0	0	0	0	0	0	0	0	0	0
707	20	113	1	39	1	0	0	0	21	1	0	3	3	2	0	3	0	0	0	0	0	0	0	0	0	0	0	0	0	0	0	0	0	1	1	1	0	0	0	0	0	0	0	0	1	1	0	0	0
708	20	113	1	26	1	0	0	1		1	1		0	88	1	3	0	0	0	0	0	0	0	0	0	0	0	0	0	0	1	0	0	3	0	0	0	0	0	0	0	1	0	1	0	1	0	0	0
709	20	113	1	61	1	0	0	1	31	1	1	6	2	1	1	1	0	0	0	0	0	0	0	0	0	0	0	0	0	0	0	0	0	1	0	0	0	0	0	0	0	0	0	0	0	0	0	0	0
710	20	113	1	19	0	1	0	1		4			0	88	0	3	1	0	0	0	0	0	0	0	0	0	0	0	0	0	0	0	0	3	0	0	0	0	0	0	0	0	0	0	0	0	0	0	0
711	20	113	1	53	1	0	0	0	32	2	1	2	4	88	1	1	0	0	0	0	0	0	1	1	0	0	0	0	0	0	0	0	0	2	0	0	0	1	0	1	0	0	0	1	0	1	0	0	0
712	20	113	1	33	0	0	0	1	26	3	1	3	3	2	0	4	0	0	0	0	0	0	0	0	0	0	0	0	0	0	1	0	0	1	0	0	0	0	0	0	0	1	0	1	0	1	0	1	0
713	20	113	1	24	0	0	0	1		3	0		0	88	0	2	0	0	0	0	0	0	0	1	0	0	0	0	0	0	1	1	0	3	1	1	0	0	0	1	0	1	0	1	1	1	0	0	0
714	20	114	1	19	1	1	0	0	19	4			0	88	1	3	1	0	0	0	0	0	0	0	0	0	0	0	0	0	0	0	0	3	0	0	0	0	0	0	0	0	0	0	0	0	0	0	0
715	20	114	1	56	0	0	0	1	34	1	1	3	4	2	1	4	0	0	0	0	0	0	0	0	0	0	0	0	0	0	0	0	0	1	0	0	0	0	0	0	0	0	0	0	0	0	0	0	0
716	20	114	1	19	1	0	0	0		4			0	88	0	3	1	0	0	0	0	0	0	0	0	0	0	0	0	0	0	0	0	3	0	0	1	1	0	0	0	0	0	0	1	1	0	0	0
717	20	114	1	33	1	0	0	0	28	3	1	2	0	1	1	4	0	0	0	0	0	0	0	0	0	0	0	1	1	0	1	1	0	1	0	0	1	0	0	0	1	1	1	1	1	1	1	1	1
718	20	114	1	55	1	0	0	0	40	2	1	5	5	3	1	2	0	0	0	0	0	0	1	1	1	1	0	0	0	0	1	1	0	1	0	1	0	1	0	1	0	1	0	1	0	1	0	1	0
719	20	114	0	54	1	0	0	1	20	1	1	5	0	88	1	3	0	0	0	0	0	0	0	0	0	0	0	0	0	0	0	0	0	2	0	0	0	0	0	0	0	0	0	0	0	0	0	0	0
720	20	114	1	52	1	0	0	1	28	1	1	7	3	2	0	4	0	0	0	0	0	0	0	0	0	0	0	0	0	0	0	0	0	1	0	0	0	0	0	0	0	0	0	0	0	0	0	1	0
721	20	114	1	31	1	0	0	0	29	2	1	1	4	1	1	3	0	0	0	0	0	0	1	0	0	1	0	0	0	0	0	0	0	1	0	0	0	0	0	1	0	0	0	1	0	1	1	1	1
722	20	114	1	21	0	0	0	0		3	0		0	88	0	4	0	0	0	0	0	0	0	1	0	0	0	1	0	0	1	0	1	3	0	0	0	1	0	1	1	1	1	1	1	1	0	1	0
723	20	114	0	21	0	1	0	0		1	1		2	88	1	4	0	0	0	0	0	0	0	1	0	1	0	0	0	0	0	0	0	2	0	0	0	1	0	1	0	0	0	1	0	1	0	0	0
724	20	114	1	39	1	0	0	1	37	1	1	3	5	2	0	3	0	0	0	0	0	0	1	1	1	0	0	0	0	0	1	1	0	1	0	0	1	1	0	1	0	1	0	1	1	1	0	1	0
725	20	114	1	68	1	0	0	0	23	3	1	5	7	3	1	2	0	0	0	0	0	0	0	1	0	0	0	0	0	0	1	1	0	1	0	0	0	1	0	1	0	1	0	1	0	1	0	1	0
726	20	114	1	32	1	0	0	0	26	1	1	2	3	2	0	4	0	1	1	0	0	0	1	1	0	0	0	0	1	1	1	1	1	1	0	0	1	1	1	1	1	1	1	1	1	1	0	0	0
727	20	114	1	62	1	0	0	1	28	4		11	5	1	1	1	1	0	0	0	0	0	1	1	1	0	0	0	0	0	1	1	0	1	0	0	0	1	0	1	0	1	0	1	0	1	0	0	0
728	20	114	0	25	1	0	0	1	19	2	1		2	88	0	3	0	0	0	0	0	0	0	0	0	0	0	0	0	0	0	0	0	2	0	0	0	0	0	0	0	0	0	0	0	0	0	0	0
729	20	114	1	20	0	0	0	1		2	0		0	88	1	1	0	0	0	0	0	0	0	0	0	0	0	0	1	0	1	1	0	3	0	0	1	1	0	0	1	1	1	1	1	1	0	0	0
730	20	114	1	50	1	0	0	1	24	1	1	5	4	2	0	4	0	0	0	0	0	0	0	0	0	0	0	0	0	0	1	0	0	1	0	0	0	0	0	0	0	1	0	1	0	1	0	0	0
731	20	114	1	53	1	0	0	0	31	2	1	3	5	88	0	4	0	0	1	1	0	0	1	1	1	0	0	1	1	1	1	1	1	1	0	0	1	1	1	1	1	1	1	1	1	1	0	1	0
732	20	114	0	43	1	0	0	0	38	1	1	2	0	88	1	3	0	0	0	0	0	0	0	0	0	0	0	0	0	0	0	0	0	2	0	0	0	0	0	0	0	0	0	0	0	0	1	1	1
733	20	114	0	24	1	0	0	0		1	1		4	88	0	3	0	0	0	0	0	0	0	0	0	0	0	0	0	0	0	0	0	2	0	0	0	1	0	0	0	0	0	0	0	1	0	0	0
734	20	114	1	46	0	0	0	1	26	1	1	4	0	2	1	2	0	0	0	0	0	0	0	0	0	0	0	0	0	0	0	0	0	1	1	1	0	0	0	0	0	0	0	0	1	1	0	0	0
735	20	114	1	22	0	0	1	0		1	1		2	88	1	3	0	0	1	0	1	0	0	1	0	1	0	1	1	1	1	1	1	3	0	0	0	0	1	1	1	1	1	1	1	1	1	1	1
736	20	114	1	25	1	0	0	0	24	1	1	3	2	2	1	3	0	0	0	0	0	0	1	0	0	1	0	0	0	0	0	0	0	1	0	0	0	1	0	1	0	0	0	1	0	1	0	0	0
737	20	114	1	20	0	0	0	1		3	1		1	88	1	2	0	0	0	0	0	0	0	0	0	0	0	0	0	0	0	0	0	3	0	0	1	1	0	0	0	0	0	0	1	1	0	1	0
738	20	114	1	27	1	0	0	0		3	1	2	4	2	1	3	0	0	0	0	0	0	1	1	0	0	0	0	0	0	0	0	0	3	0	0	0	1	0	1	0	0	0	1	0	1	0	0	0
739	20	114	1	30	1	0	0	1	29	1	1	2	4	1	1	3	0	0	0	0	0	0	1	1	0	0	0	0	0	0	0	0	0	1	0	0	1	1	0	1	0	0	0	1	1	1	0	0	0
740	20	114	0	47	0	0	0	0	30	2	1	1	0	88	0	2	0	0	0	0	0	0	1	1	1	0	0	0	0	0	1	1	0	2	0	0	0	1	0	1	0	1	0	1	0	1	0	1	0
741	20	114	1	28	1	0	0	0		3	1	3	5	88	0	2	0	0	0	0	0	0	0	0	0	0	0	1	1	1	1	1	1	3	0	0	0	1	0	0	1	1	1	1	1	1	0	1	0
742	20	114	0	18	0	1	1	1		4			0	88	0	3	1	0	0	0	0	0	0	0	0	0	0	0	0	0	0	1	0	2	0	0	0	0	0	0	0	1	0	1	0	1	0	0	0
743	20	114	1	40	0	0	0	1	21	1	1	5	3	1	1	1	0	0	0	0	0	0	0	0	0	0	0	0	0	0	0	0	0	1	0	0	0	1	0	0	0	0	0	0	0	1	0	0	0
744	20	115	1	26	0	0	1	0		4			0	88	1	4	1	0	0	0	0	0	0	0	0	0	0	0	0	0	0	0	0	3	0	0	0	1	0	0	0	0	0	0	0	1	0	0	0
745	20	115	1	39	1	0	0	1	35	2	1	6	3	3	1	1	0	0	0	0	0	0	1	0	0	1	0	0	0	0	0	0	0	1	0	0	1	1	0	1	0	0	0	1	1	1	0	0	0
746	20	115	1	53	1	0	0	1	33	1	1	2	1	88	1	2	0	0	0	0	0	0	0	1	1	1	0	0	0	0	0	0	0	2	0	0	0	0	0	1	0	0	0	1	0	1	0	0	0
747	20	115	1	22	1	0	0	1		2	0		0	88	1	4	0	0	0	0	0	0	0	0	0	0	0	0	0	0	0	0	0	3	0	0	1	1	0	0	0	0	0	0	1	1	0	1	0
748	20	115	1	74	1	0	0	0	30	4		4	1	2	0	2	1	0	0	0	0	0	0	0	0	0	0	0	0	0	0	0	0	1	0	0	0	0	0	0	0	0	0	0	0	0	0	0	0
749	20	115	1	22	1	0	0	1	21	2	1	1	1	3	1	1	0	0	1	1	0	0	0	1	1	0	0	0	0	0	1	0	0	1	0	0	1	1	1	1	0	1	1	1	1	1	0	1	0
750	20	115	1	28	1	0	0	0		2	0		1	88	0	4	0	1	1	1	0	0	1	1	1	1	0	1	1	0	1	1	0	3	0	1	1	1	1	1	1	1	1	1	1	1	0	1	0
751	20	115	1	52	1	0	0	1	24	3	0	5	5	2	0	4	0	1	1	1	1	1	1	1	1	1	1	0	0	0	1	1	0	1	0	0	1	1	1	1	0	1	1	1	1	1	0	1	0
752	20	115	1	49	1	0	0	1	21	4		9	2	2	1	3	1	0	0	0	0	0	0	0	0	0	0	0	0	0	0	0	0	1	0	0	0	0	0	0	0	0	0	0	0	0	0	0	0
753	20	115	1	37	1	0	0	1	20	1	0	3	0	3	1	1	0	0	0	0	0	0	0	0	0	0	0	0	0	0	0	0	0	1	0	0	0	0	0	0	0	0	0	0	0	0	0	0	0
754	20	115	1	36	1	0	0	1	29	2	1	3	4	3	1	2	0	0	1	0	0	0	1	1	0	0	0	0	1	0	1	1	0	1	0	0	1	1	1	1	1	1	1	1	1	1	0	1	0
755	20	115	1	31	1	0	0	0	23	3	1	2	3	88	0	4	0	1	1	1	1	0	1	1	1	1	0	1	1	1	1	1	1	1	0	0	1	1	1	1	1	1	1	1	1	1	1	1	1
756	20	115	0	55	1	0	0	0	28	4		4	1	88	0	1	1	0	0	0	0	0	0	1	0	0	0	0	0	0	1	1	0	2	0	0	0	1	0	1	0	1	0	1	0	1	0	1	0
757	20	115	1	48	1	0	0	1	19	1	1	4	1	2	1	3	0	0	0	0	0	0	0	0	0	0	0	0	0	0	0	0	0	1	0	0	0	1	0	0	0	0	0	0	0	1	0	0	0
758	20	115	1	25	0	0	0	1	24	1	1		0	88	1	4	0	0	0	0	0	0	0	0	0	0	0	0	0	0	0	0	0	3	0	0	0	0	0	0	0	0	0	0	0	0	0	0	0
759	20	115	1	30	0	0	0	1	25	1	1	1	2	2	1	2	0	0	0	0	0	0	0	0	0	0	0	0	0	0	0	0	0	1	0	0	0	0	0	0	0	0	0	0	0	0	0	1	0
760	20	115	1	42	1	0	0	0	19	1	1	6	4	2	1	3	0	0	0	0	0	0	0	0	0	0	0	0	0	0	0	0	0	1	0	0	1	1	0	0	0	0	0	0	1	1	0	1	0
761	20	115	1	27	1	0	0	1	26	3	1		0	88	0	4	0	0	0	0	0	0	0	0	0	0	0	0	0	0	0	0	0	3	0	0	0	0	0	0	0	0	0	0	0	0	0	0	0
762	20	115	1	41	1	0	0	0	37	3	1	4	4	1	0	3	0	1	1	0	0	0	1	1	0	0	0	0	0	0	0	0	0	1	0	0	0	0	1	1	0	0	1	1	1	1	0	1	0
763	20	115	1	58	1	0	1	0	35	2	1	6	4	3	0	1	0	0	0	0	0	0	0	0	0	0	0	0	0	0	0	0	0	1	0	0	1	1	0	0	0	0	0	0	1	1	0	0	0
764	20	115	1	36	1	0	0	0	27	1	1	3	5	3	0	2	0	0	0	0	0	0	1	1	1	0	0	1	1	1	1	1	1	1	0	0	0	1	0	1	1	1	1	1	1	1	1	1	1
765	20	115	0	44	0	0	0	1	26	4		2	2	88	1	3	1	0	0	0	0	0	0	0	0	0	0	0	0	0	0	0	0	2	0	0	0	0	0	0	0	0	0	0	0	0	0	0	0
766	20	115	1	19	1	0	0	1		1	1		0	88	0	3	0	0	0	0	0	0	0	0	0	0	0	0	0	0	0	0	0	3	0	0	0	0	0	0	0	0	0	0	0	0	0	0	0
767	20	115	1	28	0	0	0	0		2	1		2	88	0	4	0	1	1	1	1	0	1	1	1	1	0	1	1	1	1	1	1	3	0	0	1	1	1	1	1	1	1	1	1	1	0	1	0
768	20	115	1	37	0	0	0	1	20	2	1	5	5	1	0	3	0	0	0	0	0	0	0	1	0	0	0	0	0	0	0	0	0	1	0	0	0	0	0	1	0	0	0	1	0	1	0	0	0
769	20	115	1	25	1	0	0	0	22	3	1	1	1	2	0	3	0	1	0	0	0	0	1	0	0	0	0	0	0	0	0	0	0	1	1	1	1	1	1	1	0	0	1	1	1	1	0	0	0
770	20	115	1	53	1	0	0	0	29	1	1	5	2	2	0	3	0	0	1	0	0	0	1	1	0	1	0	0	0	0	0	0	0	1	0	0	0	0	1	1	0	0	1	1	1	1	0	1	0
771	20	115	1	68	1	0	0	1	21	1	0	6	1	2	1	3	0	0	0	0	0	0	0	0	0	0	0	0	0	0	0	0	0	1	0	0	0	0	0	0	0	0	0	0	0	0	0	0	0
772	20	115	1	37	1	0	0	1	29	1	1	3	4	2	1	3	0	0	0	0	0	0	0	0	0	0	0	0	0	0	0	0	0	1	0	0	0	0	0	0	0	0	0	0	0	0	0	0	0
773	20	115	1	64	1	0	0	1	30	1	1	8	0	2	0	3	0	0	0	0	0	0	0	0	0	0	0	0	0	0	0	0	0	1	0	0	0	0	0	0	0	0	0	0	0	0	0	0	0
774	20	115	0	20	0	0	0	1		1	1		2	88	1	3	0	0	0	0	0	0	0	0	0	1	0	0	0	0	1	1	0	2	0	0	0	0	0	1	0	1	0	1	0	1	0	1	0
775	20	115	1	44	0	1	0	1	36	1	1	2	2	2	0	4	0	0	0	0	0	0	1	0	0	0	0	0	0	0	0	0	0	1	0	0	1	1	0	1	0	0	0	1	1	1	0	1	0
776	20	115	1	61	0	0	0	1	25	4		6	2	1	0	3	1	0	0	0	0	0	1	1	0	1	0	0	0	0	0	0	0	1	0	0	1	1	0	1	0	0	0	1	1	1	0	0	0
777	20	115	1	42	1	0	0	1	27	1	1	3	2	2	0	3	0	0	0	0	0	0	0	0	0	0	0	0	0	0	0	0	0	1	0	0	0	1	0	0	0	1	0	1	0	1	0	1	0
778	20	115	1	32	1	0	0	1	24	1	1	2	0	88	1	4	0	0	1	0	0	0	0	1	0	0	0	0	0	0	0	0	0	1	1	1	1	1	1	1	0	0	1	1	1	1	1	1	1
779	20	115	1	21	0	0	1	1		4			0	88	1	4	1	0	1	0	0	0	0	1	0	0	0	0	0	0	0	0	0	3	0	0	1	1	1	1	0	0	1	1	1	1	0	0	0
780	20	115	0	22	0	1	1	1		4			0	88	1	4	1	0	0	0	0	0	0	0	0	0	0	0	0	0	0	0	0	2	0	0	0	0	0	0	0	0	0	0	0	0	0	0	0
781	20	115	1	21	1	0	0	1	20	1	1	2	1	88	1	1	0	0	0	0	0	0	0	0	0	0	0	0	0	0	0	0	0	1	0	0	0	0	0	0	0	0	0	0	0	0	0	0	0
782	20	115	1	42	1	0	1	1	19	1	0	5	5	1	0	2	0	1	1	0	0	0	1	1	1	1	0	1	0	0	1	1	0	1	0	0	1	1	1	1	1	1	1	1	1	1	1	1	1
783	20	115	1	44	1	0	0	1	23	1	1	7	8	2	0	3	0	0	0	0	0	0	0	0	0	0	0	0	0	0	0	0	0	1	0	0	0	0	0	0	0	0	0	0	0	0	0	0	0
784	20	115	1	23	0	0	0	1		3	1		0	88	1	3	0	0	0	0	0	0	0	0	0	0	0	0	0	0	0	0	0	3	0	0	0	0	0	0	0	0	0	0	0	0	0	0	0
785	20	115	1	26	0	0	0	1		1	1	1	1	2	1	2	0	0	0	0	0	0	0	0	0	0	0	0	0	0	0	0	0	3	0	0	0	0	0	0	0	0	0	0	0	0	0	0	0
786	20	115	1	25	1	0	1	0	20	1	1	3	3	3	0	2	0	1	0	0	0	0	1	1	1	1	0	0	0	0	0	0	0	1	0	0	0	1	1	1	0	0	1	1	1	1	0	0	0
787	20	115	0	18	1	0	0	0		3	1		0	88	1	2	0	0	0	0	0	0	0	0	0	0	0	0	0	0	0	0	0	2	0	0	0	0	0	0	0	0	0	0	0	0	1	1	1
788	20	115	0	20	1	0	0	1		2	1		3	88	0	4	0	0	0	0	0	0	0	0	0	0	0	0	0	0	0	0	0	2	0	0	0	0	0	0	0	0	0	0	0	0	0	1	0
789	20	119	1	38	0	0	0	0	34	4		2	1	2	0	3	1	0	0	0	0	0	0	0	0	0	0	0	0	0	0	0	0	1	0	0	0	0	0	0	0	0	0	0	0	0	0	1	0
790	20	119	1	54	0	0	0	1	49	1	0	6	6	3	1	2	0	0	0	0	0	0	0	0	0	0	0	0	0	0	0	0	0	1	0	0	0	0	0	0	0	0	0	0	0	0	0	0	0
791	20	119	0	75	1	0	0	0	60	4		2	0	88	0	1	1	0	0	0	0	0	0	0	0	0	0	0	0	0	0	0	0	2	0	0	0	0	0	0	0	0	0	0	0	0	0	0	0
792	20	119	1	19	0	0	0	1	18	1	1		0	88	1	4	0	0	0	0	0	0	0	0	0	0	0	0	0	0	0	0	0	3	0	0	1	1	0	0	0	0	0	0	1	1	0	0	0
793	20	119	1	33	1	0	0	0	32	2	1		3	1	0	4	0	0	0	0	0	0	1	1	0	0	0	1	1	1	1	1	1	1	0	0	1	1	0	1	1	1	1	1	1	1	0	1	0
794	20	119	1	57	1	0	0	1	40	1	1	4	9	1	0	4	0	0	1	0	0	0	0	1	1	1	0	0	0	0	1	1	0	1	0	0	0	1	1	1	0	1	1	1	1	1	0	1	0
795	20	119	1	29	1	0	0	1		1	1		2	88	0	4	0	0	1	0	0	0	0	1	0	0	0	1	1	1	1	1	1	3	0	0	0	0	1	1	1	1	1	1	1	1	0	0	0
796	20	119	1	41	1	0	0	0	28	2	1	3	5	88	0	1	0	1	1	0	0	0	1	1	0	0	0	1	1	0	1	1	0	2	0	1	0	1	1	1	1	1	1	1	1	1	1	1	1
797	20	119	1	60	1	0	0	1	25	1	1	8	5	1	0	1	0	0	0	0	0	0	0	0	0	0	0	0	0	0	0	0	0	1	0	0	0	0	0	0	0	0	0	0	0	0	0	0	0
798	20	119	1	21	1	0	0	0		2	1	1	0	2	0	3	0	1	1	0	0	0	1	1	1	0	0	1	1	1	1	1	1	3	0	0	1	1	1	1	1	1	1	1	1	1	1	1	1
799	20	119	1	36	0	0	0	1	24	1	1	3	4	2	0	2	0	0	0	0	0	0	0	0	0	0	0	0	0	0	0	0	0	1	0	0	0	0	0	0	0	0	0	0	0	0	0	0	0
800	20	119	1	42	1	0	0	1	30	2	0	4	5	2	1	3	0	0	0	0	0	0	0	0	0	0	0	0	0	0	0	0	0	1	0	0	0	0	0	0	0	0	0	0	0	0	0	0	0
801	20	119	1	48	1	0	0	0	25	2	0	7	9	1	0	3	0	0	0	0	0	0	0	1	0	0	0	0	0	0	0	0	0	1	0	0	0	0	0	1	0	0	0	1	0	1	0	0	0
802	20	119	1	24	1	0	0	0	20	1	1	2	2	88	0	2	0	0	0	0	0	0	0	1	0	0	0	0	0	0	0	0	0	1	0	0	0	0	0	1	0	0	0	1	0	1	0	0	0
803	20	119	1	26	1	1	0	1		4			0	88	0	4	1	0	0	0	0	0	0	0	0	0	0	0	0	0	0	0	0	2	0	0	0	0	0	0	0	0	0	0	0	0	1	1	1
804	20	119	1	70	0	0	0	0	30	4		6	4	2	1	2	1	0	0	0	0	0	0	0	0	0	0	0	0	0	0	0	0	1	0	0	0	0	0	0	0	0	0	0	0	0	0	0	0
805	20	119	1	34	1	0	0	0		2	0	2	5	88	1	3	0	0	0	0	0	0	0	0	0	0	0	0	1	1	0	1	1	3	0	0	1	1	0	0	1	1	1	1	1	1	0	0	0
806	20	119	1	40	0	0	0	1	22	1	0	5	7	1	0	4	0	0	1	0	0	0	1	1	0	0	0	1	1	1	1	1	1	1	0	0	1	1	1	1	1	1	1	1	1	1	0	1	0
807	20	119	1	70	0	0	0	0	27	4		4	0	2	0	4	1	0	0	0	0	0	1	1	1	0	0	0	0	0	1	1	0	1	0	0	0	1	0	1	0	1	0	1	0	1	0	1	0
808	20	119	1	56	1	0	0	0	31	1	1	3	6	3	0	2	0	1	1	1	0	0	1	1	1	1	0	1	1	1	1	1	1	1	0	0	1	1	1	1	1	1	1	1	1	1	0	1	0
809	20	119	1	29	1	0	0	1	26	1	1		7	88	1	3	0	0	0	0	0	0	0	0	0	0	0	0	0	0	0	0	0	1	0	0	1	1	0	0	0	0	0	0	1	1	0	0	0
810	20	119	1	29	0	0	1	0	28	2	1	3	3	2	0	3	0	0	0	0	0	0	0	0	0	0	0	0	0	0	0	0	0	1	1	1	0	0	0	0	0	0	0	0	1	1	0	0	0
811	20	119	1	26	0	0	0	0	22	1	1		1	1	1	3	0	0	0	0	0	0	0	0	0	0	0	1	1	0	1	1	0	1	0	0	1	1	0	0	1	1	1	1	1	1	0	1	0
812	20	119	1	26	0	0	1	0	24	1	1		0	3	1	3	0	0	0	0	0	0	0	0	0	0	0	0	0	0	0	0	0	1	0	0	0	0	0	0	0	0	0	0	0	0	0	0	0
813	20	119	1	27	1	1	0	1	25	1	0	2	2	88	1	4	0	0	0	0	0	0	0	0	0	0	0	0	0	0	0	0	0	2	0	0	0	0	0	0	0	0	0	0	0	0	0	1	0
814	20	119	1	59	1	0	0	1	25	1	1	6	0	2	0	4	0	0	0	0	0	0	0	0	0	0	0	0	0	0	0	0	0	1	0	0	0	0	0	0	0	0	0	0	0	0	0	0	0
815	20	119	0	22	1	0	0	1	18	1	1		2	88	0	3	0	0	0	0	0	0	0	0	0	0	0	0	0	0	0	0	0	2	0	0	0	0	0	0	0	0	0	0	0	0	0	1	0
816	20	119	1	37	1	0	0	1	30	1	1	2	0	88	0	2	0	0	0	0	0	0	0	0	0	0	0	0	0	0	0	0	0	2	0	0	0	0	0	0	0	0	0	0	0	0	0	0	0
817	20	119	1	40	1	0	0	1	20	1	1	5	7	1	0	1	0	0	0	0	0	0	1	1	0	0	0	0	0	0	1	1	0	1	0	0	0	0	0	1	0	1	0	1	0	1	0	1	0
818	20	119	1	23	0	0	0	0		3	0		0	88	0	4	0	0	0	0	0	0	0	0	0	0	0	0	0	0	0	0	1	3	0	0	1	1	0	0	0	1	0	1	1	1	0	1	0
819	20	119	1	19	0	0	0	0		2	1		0	88	0	2	0	0	0	0	0	0	0	0	0	0	0	0	0	0	1	1	0	3	0	0	0	0	0	0	0	1	0	1	0	1	0	0	0
820	20	119	1	49	1	0	0	0	32	2	1	7	7	1	0	1	0	0	0	0	0	0	1	1	1	0	0	0	0	0	1	1	0	1	0	0	0	1	0	1	0	1	0	1	0	1	1	1	1
821	20	119	1	64	1	0	0	1	28	2	1	3	1	2	0	4	0	0	0	0	0	0	0	1	0	0	0	0	0	0	0	0	0	1	0	0	0	1	0	1	0	0	0	1	0	1	0	0	0
822	20	119	1	59	1	0	0	1	27	4		5	1	1	0	4	1	0	0	0	0	0	0	0	0	0	0	0	0	0	0	0	0	1	0	0	0	0	0	0	0	0	0	0	0	0	0	0	0
823	20	119	1	31	1	0	0	1		3	1	3	2	2	0	3	0	0	1	0	0	0	0	1	0	0	0	0	0	0	0	0	0	3	0	0	0	1	1	1	0	0	1	1	1	1	0	0	0
824	20	119	1	25	1	0	0	1		2	1		0	88	0	3	0	0	0	0	0	0	0	0	1	0	0	0	0	0	0	0	0	3	0	0	0	0	0	1	0	0	0	1	0	1	0	0	0
825	20	119	1	35	1	0	0	1	28	1	1	2	4	1	0	4	0	0	1	0	0	0	1	1	0	0	0	1	1	1	1	1	1	1	0	0	1	1	1	1	1	1	1	1	1	1	0	1	0
826	20	119	1	19	0	1	0	1		4			0	88	0	4	1	0	0	0	0	0	0	0	0	0	0	0	0	0	0	0	0	3	0	0	0	0	0	0	0	0	0	0	0	0	0	0	0
827	20	119	1	53	1	0	1	1	32	1	0	5	1	1	1	3	0	0	0	0	0	0	0	0	0	0	0	0	0	0	0	0	0	1	0	0	0	0	0	0	0	0	0	0	0	0	0	0	0
828	20	119	1	30	1	0	0	1	28	1	0	1	1	3	1	3	0	0	0	0	0	0	1	0	0	1	0	0	0	0	0	0	0	1	0	0	0	0	0	1	0	0	0	1	0	1	0	0	0
829	20	119	0	72	1	0	0	1	25	1	0	2	0	88	1	1	0	0	0	0	0	0	0	0	0	0	0	0	0	0	0	0	0	2	0	0	0	0	0	0	0	0	0	0	0	0	0	0	0
830	20	119	1	40	1	1	0	1	28	1	1	4	1	88	0	4	0	0	0	0	0	0	0	0	0	0	0	0	0	0	0	0	0	1	0	0	1	1	0	0	0	0	0	0	1	1	1	1	1
831	20	119	0	20	1	0	0	1		1	1		1	88	1	3	0	0	0	0	0	0	0	1	0	0	0	0	0	0	0	0	0	2	0	1	0	1	0	1	0	1	0	1	0	1	0	0	0
832	20	119	1	65	1	0	0	1	21	1	1	8	2	88	0	3	0	0	0	0	0	0	0	1	0	1	0	0	0	0	0	0	0	1	0	0	0	1	0	1	0	0	0	1	0	1	0	0	0
833	20	119	1	26	1	0	0	1	26	1	1		3	1	0	4	0	0	0	0	0	0	0	0	0	0	0	0	0	0	0	0	0	1	1	1	1	1	0	0	0	0	0	0	1	1	0	0	0
834	20	119	1	46	1	0	0	0	29	2	1	2	2	88	0	1	0	0	0	0	0	0	0	0	0	0	0	0	0	0	1	1	0	1	0	0	1	1	0	0	0	1	0	1	1	1	0	0	0
835	20	119	1	24	1	0	0	0		3	1	1	1	2	0	3	0	0	0	0	0	0	1	1	0	0	0	0	0	0	0	0	0	3	0	1	1	1	0	1	0	0	0	1	1	1	0	1	0
836	20	119	0	56	1	0	0	0	24	1	1	4	2	88	0	1	0	0	0	0	0	0	0	0	0	0	0	0	0	0	1	1	0	2	0	1	1	1	0	0	0	1	0	1	1	1	0	1	0
837	20	119	0	18	0	0	0	0		4			0	88	0	3	1	0	0	0	0	0	0	0	0	0	0	0	0	0	0	0	0	2	0	0	0	0	0	0	0	0	0	0	0	0	0	0	0
838	20	119	1	23	1	0	0	1	21	3	1		1	2	0	3	0	0	0	0	0	0	0	0	0	0	0	0	0	0	0	0	0	3	0	0	1	0	0	0	0	0	0	0	1	0	0	0	0
839	20	119	0	31	1	0	0	1	18	1	1	1	1	88	0	3	0	0	0	0	0	0	0	0	0	0	0	0	0	0	0	0	0	2	0	0	0	0	0	0	0	0	0	0	0	0	0	0	0
840	20	119	1	26	1	1	0	1		4			0	88	0	4	1	0	0	0	0	0	0	0	0	0	0	0	0	0	0	0	0	2	0	0	0	0	0	0	0	0	0	0	0	0	0	0	0
841	20	119	1	35	0	0	0	1	26	1	1	3	3	1	0	4	0	0	0	0	0	0	0	0	0	0	0	0	0	0	0	0	0	1	0	0	0	0	0	0	0	0	0	0	0	0	0	0	0
842	20	119	1	54	1	0	0	1	32	1	1	6	5	2	1	3	0	0	0	0	0	0	1	0	0	0	0	0	0	0	0	0	0	1	0	0	0	0	0	1	0	0	0	1	0	1	0	1	0
843	20	119	1	27	1	0	1	0	21	1	1	3	3	2	0	3	0	0	0	0	0	0	0	0	0	0	0	0	0	0	0	0	0	1	1	1	0	0	0	0	0	0	0	0	1	1	0	1	0
844	20	119	1	41	0	0	0	1	25	1	1		0	88	0	3	0	0	0	0	0	0	0	1	1	0	0	1	1	0	1	1	0	2	0	0	0	1	0	1	1	1	1	1	1	1	0	0	0
845	20	119	1	57	1	0	0	0	21	3	1	5	3	3	0	1	0	0	0	0	0	0	0	0	0	0	0	0	0	0	1	0	0	1	0	1	0	1	0	0	0	1	0	1	0	1	0	0	0
846	20	119	1	34	0	0	0	1	30	2	1	1	1	2	0	3	0	0	0	0	0	0	0	0	0	0	0	0	0	0	0	0	0	1	0	0	0	0	0	0	0	0	0	0	0	0	0	0	0
847	20	119	1	48	1	0	0	1	25	2	1	3	3	1	0	2	0	0	0	0	0	0	0	0	0	0	0	0	0	0	0	0	0	1	0	0	0	1	0	0	0	0	0	0	0	1	0	0	0
848	20	119	1	33	1	0	0	1	28	2	1	3	3	2	0	2	0	0	0	0	0	0	0	0	0	0	0	1	0	0	1	0	0	1	0	0	0	0	0	0	1	1	1	1	1	1	0	0	0
849	20	119	1	49	0	0	0	0	31	3	1	5	5	3	0	1	0	0	0	0	0	0	0	0	0	0	0	0	0	0	0	0	0	1	0	0	0	0	0	0	0	0	0	0	0	0	0	0	0
850	20	119	1	37	0	0	0	1	28	2	1	3	3	2	0	3	0	0	0	0	0	0	0	0	0	0	0	0	0	0	0	0	0	1	0	0	0	0	0	0	0	0	0	0	0	0	0	0	0
851	20	119	1	25	1	1	0	1	20	2	1	1	1	2	0	4	0	0	0	0	0	0	0	0	0	0	0	0	0	0	0	0	0	1	0	0	0	0	0	0	0	0	0	0	0	0	0	0	0
852	20	119	1	46	0	0	0	1	34	3	1	5	5	1	1	2	0	0	0	0	0	0	0	0	0	0	0	0	0	0	0	0	0	1	0	0	0	0	0	0	0	0	0	0	0	0	0	0	0
853	20	119	1	62	1	0	0	1	25	4		7	7	1	1	2	1	0	0	0	0	0	0	0	0	0	0	0	0	0	0	0	0	1	0	0	0	0	0	0	0	0	0	0	0	0	0	0	0
854	20	119	1	39	1	0	0	0	23	3	0	3	3	88	1	1	0	0	0	0	0	0	0	0	0	0	0	0	0	0	0	0	0	1	0	0	1	0	0	0	0	0	0	0	1	0	0	0	0
855	20	119	1	42	1	0	0	1	24	3	1	6	6	2	1	2	0	0	0	0	0	0	0	0	0	0	0	0	0	0	0	0	0	1	0	0	0	0	0	0	0	0	0	0	0	0	0	0	0
856	20	119	0	24	0	0	0	1		4			0	88	0	3	1	0	0	0	0	0	0	0	0	0	0	0	0	0	1	0	0	2	0	0	0	0	0	0	0	1	0	1	0	1	0	0	0
857	20	119	1	30	0	0	0	1		1	1	1	1	88	0	4	0	0	0	0	0	0	0	0	0	0	0	0	0	0	0	0	0	3	0	0	0	0	0	0	0	0	0	0	0	0	0	0	0
858	20	119	1	39	0	0	0	1	30	3	1	3	3	2	0	3	0	0	0	0	0	0	0	0	0	0	0	0	0	0	0	0	0	1	0	0	0	0	0	0	0	0	0	0	0	0	0	0	0
859	20	119	1	27	0	0	0	0		2	1		0	88	0	3	0	0	0	0	0	0	1	0	0	0	0	0	0	0	0	0	0	3	0	0	0	0	0	1	0	0	0	1	0	1	0	0	0
860	20	119	1	53	1	0	0	0	25	1	0	2	2	1	0	1	0	0	0	0	0	0	0	0	0	0	0	0	0	0	1	0	0	1	0	1	0	1	0	0	0	1	0	1	0	1	0	0	0
861	20	119	1	34	0	0	0	1	25	1	1		2	2	0	4	0	0	0	0	0	0	0	0	0	0	0	0	0	0	0	0	0	1	0	0	0	0	0	0	0	0	0	0	0	0	0	0	0
862	20	119	1	46	1	0	0	0	23	3	1	4	4	2	0	2	0	0	0	0	0	0	0	0	0	0	0	0	0	0	1	0	0	1	0	0	0	0	0	0	0	1	0	1	0	1	0	1	0
863	20	119	1	43	1	0	0	0	28	3	0	1	2	1	0	1	0	0	0	0	0	0	0	0	0	0	0	0	0	0	1	0	0	1	1	1	0	1	0	0	0	1	0	1	1	1	0	0	0
864	20	119	1	59	1	0	0	1	21	2	1	5	3	88	0	3	0	0	0	0	0	0	1	0	0	1	0	0	0	0	1	0	0	2	0	0	0	0	0	1	0	1	0	1	0	1	0	0	0
865	20	119	1	27	0	0	0	1		1	1		0	88	1	4	0	0	0	0	0	0	0	0	0	0	0	0	0	0	0	0	0	3	0	0	0	0	0	0	0	0	0	0	0	0	0	0	0
866	20	119	1	29	1	0	0	1	20	3	0	2	2	2	0	4	0	0	0	0	0	0	0	0	0	0	0	0	0	0	0	0	0	1	0	0	0	0	0	0	0	0	0	0	0	0	0	0	0
867	20	119	1	60	1	0	0	1	22	3	0	7	7	1	0	1	0	0	0	0	0	0	0	0	0	0	0	0	0	0	0	0	0	1	0	0	0	0	0	0	0	0	0	0	0	0	0	0	0
868	20	119	1	41	1	0	0	0	24	3	1	5	5	88	0	1	0	0	0	0	0	0	0	0	0	0	0	0	0	0	0	0	0	1	0	0	0	0	0	0	0	0	0	0	0	0	0	0	0
869	20	119	1	51	1	0	0	0	25	2	1	2	2	2	0	2	0	0	0	0	0	0	0	0	0	0	0	0	0	0	0	0	0	1	0	0	0	0	0	0	0	0	0	0	0	0	0	0	0
870	20	119	1	42	1	0	0	1	22	3	1	3	3	1	1	1	0	0	0	0	0	0	0	0	0	0	0	0	0	0	0	0	0	1	0	0	0	0	0	0	0	0	0	0	0	0	0	0	0
871	20	170	1	44	1	0	1	1	27	1	0	1	4	1	1	2	0	0	0	0	0	0	0	1	0	0	0	0	0	0	0	0	0	1	0	0	1	1	0	1	0	0	0	1	1	1	0	0	0
872	20	170	1	47	1	0	0	1	37	1	1		6	3	1	2	0	0	0	0	0	0	0	0	0	0	0	0	0	0	0	0	0	1	0	0	0	0	0	0	0	0	0	0	0	0	0	0	0
873	20	170	1	64	1	0	0	0	30	4		5	5	2	1	4	1	0	1	0	0	0	1	1	0	0	0	0	0	0	1	0	0	1	0	0	1	1	1	1	0	1	1	1	1	1	0	1	0
874	20	170	1	28	1	0	0	0	25	2	1	2	4	1	1	3	0	0	1	0	0	0	1	1	0	0	0	1	1	1	1	1	1	1	1	1	1	1	1	1	1	1	1	1	1	1	1	1	1
875	20	170	1	23	1	0	0	1	22	2	1	1	2	3	0	3	0	0	1	0	0	0	1	1	0	0	0	0	0	0	1	1	0	1	0	0	1	1	1	1	0	1	1	1	1	1	0	1	0
876	20	170	1	49	1	0	0	1	28	2	1	2	2	88	1	2	0	1	1	0	0	0	1	1	1	0	0	1	1	1	1	1	1	2	0	0	1	1	1	1	1	1	1	1	1	1	0	1	0
877	20	170	1	69	0	0	0	0	20	4		2	0	1	1	1	1	0	0	0	0	0	1	1	0	0	0	0	0	0	1	1	0	1	0	0	0	1	0	1	0	1	0	1	0	1	0	1	0
878	20	170	1	69	1	0	0	0	25	2	0	6	3	1	1	1	0	0	0	0	0	0	1	1	0	0	0	0	0	0	1	1	0	1	0	0	0	1	0	1	0	1	0	1	0	1	0	1	0
879	20	170	1	26	1	0	1	1		3	1		9	88	1	4	0	0	0	0	0	0	0	0	0	0	0	0	0	0	0	0	0	3	0	0	0	0	0	0	0	0	0	0	0	0	0	0	0
880	20	170	1	41	1	0	0	1	25	1	1	5	6	1	1	3	0	0	0	0	0	0	0	0	0	0	0	0	0	0	0	0	0	1	0	0	0	0	0	0	0	0	0	0	0	0	0	0	0
881	20	170	1	40	1	0	1	1	26	1	1	5	3	2	1	3	0	0	0	0	0	0	1	0	1	0	0	0	0	0	0	0	0	1	0	0	0	0	0	1	0	0	0	1	0	1	0	0	0
882	20	170	1	20	1	1	1	0		2	1		0	88	0	3	0	0	0	0	0	0	0	0	0	0	0	0	0	0	0	0	0	3	0	0	0	0	0	0	0	0	0	0	0	0	0	0	0
883	20	170	0	20	0	0	0	1		4			0	88	0	3	1	0	0	0	0	0	0	0	0	0	0	0	0	0	0	0	0	2	0	0	0	0	0	0	0	0	0	0	0	0	0	0	0
884	20	170	1	26	1	0	0	1	23	1	1	2	4	2	1	3	0	1	1	1	1	0	1	1	1	1	0	0	0	0	1	1	0	1	0	0	1	1	1	1	0	1	1	1	1	1	1	1	1
885	20	170	0	19	0	0	0	0		3	0		0	88	0	3	0	1	1	0	0	0	1	1	0	0	0	0	0	0	1	1	0	2	0	1	0	1	1	1	0	1	1	1	1	1	0	1	0
886	20	170	1	39	1	0	0	0	23	2	1	4	6	3	1	3	0	0	0	0	0	0	1	1	1	0	0	0	0	0	1	1	0	1	0	0	1	1	0	1	0	1	0	1	1	1	0	0	0
887	20	170	1	32	1	0	0	1	25	2	0	3	7	3	0	1	0	0	0	0	0	0	1	1	0	0	0	1	0	1	1	1	1	1	0	0	1	1	0	1	1	1	1	1	1	1	0	1	0
888	20	170	1	51	1	0	1	1	35	2	1	7	7	1	1	3	0	0	0	0	0	0	0	0	0	0	0	0	0	0	0	0	0	1	0	0	0	0	0	0	0	0	0	0	0	0	0	0	0
889	20	170	1	25	1	0	0	0	20	2	1	2	2	2	0	2	0	0	0	0	0	0	0	0	0	0	0	0	0	0	0	0	0	3	0	0	0	0	0	0	0	0	0	0	0	0	0	0	0
890	20	170	1	78	1	0	1	1	29	1	0	3	3	2	1	4	0	0	0	0	0	0	0	0	0	0	0	0	0	0	0	0	0	1	0	0	0	0	0	0	0	0	0	0	0	0	0	0	0
891	20	170	1	51	1	0	1	1	31	2		7	3	2	1	3	0	0	0	0	0	0	0	0	0	0	0	0	0	0	0	0	0	1	0	0	0	0	0	0	0	0	0	0	0	0	0	0	0
892	20	170	1	32	1	0	0	0	24	1	1	3	4	2	1	3	0	0	1	0	0	0	1	1	0	0	0	0	0	0	0	0	0	1	0	0	1	1	1	1	0	0	1	1	1	1	0	1	0
893	20	170	1	70	1	0	0	0	22	2	0	8	2	1	1	4	0	0	0	0	0	0	0	0	0	0	0	0	0	0	1	1	0	1	0	0	0	0	0	0	0	1	0	1	0	1	0	0	0
894	20	170	1	39	1	0	0	0	24	2	0	2	4	3	1	2	0	1	1	0	0	0	1	1	0	0	0	0	0	0	1	1	0	1	0	0	0	1	1	1	0	1	1	1	1	1	0	0	0
895	20	170	1	25	1	0	0	1		1	1		5	88	0	4	0	0	0	0	0	0	0	0	0	0	0	0	0	0	0	0	0	3	0	0	0	0	0	0	0	0	0	0	0	0	0	0	0
896	20	170	1	48	1	0	1	1	30	1	1	4	4	1	0	2	0	0	0	0	0	0	0	0	0	0	0	0	0	0	0	0	0	1	0	0	0	0	0	0	0	0	0	0	0	0	0	1	0
897	20	170	1	35	1	0	1	1	21	1	1	1	1	3	1	2	0	0	0	0	0	0	0	0	0	0	0	0	0	0	0	0	0	1	0	0	0	0	0	0	0	0	0	0	0	0	0	0	0
898	20	170	1	45	1	0	0	1		1	1		0	88	1	2	0	0	0	0	0	0	0	0	0	0	0	0	0	0	0	0	0	2	0	0	0	0	0	0	0	0	0	0	0	0	0	0	0
899	20	170	1	53	1	0	0	1	20	1	0	2	3	2	1	3	0	0	0	0	0	0	0	0	0	0	0	0	0	0	0	0	0	1	0	0	0	0	0	0	0	0	0	0	0	0	0	0	0
900	20	170	1	24	1	0	0	1		2	1	2	4	1	1	3	0	0	0	0	0	0	0	0	0	0	0	1	1	1	1	1	1	3	0	0	1	1	0	0	1	1	1	1	1	1	0	0	0
901	20	170	1	59	1	0	1	1	30	1	1		0	88	1	3	0	0	0	0	0	0	0	0	0	0	0	0	0	0	0	0	0	2	0	0	0	0	0	0	0	0	0	0	0	0	0	0	0
902	20	170	1	35	1	0	0	0	20	1	1	6	6	1	1	3	0	0	0	0	0	0	0	0	0	0	0	0	0	0	0	0	0	1	0	0	0	0	0	0	0	0	0	0	0	0	0	0	0
903	20	170	1	56	1	0	0	1	21	1	1	6	5	2	0	4	0	0	0	0	0	0	0	0	0	0	0	0	0	0	0	0	0	1	0	0	0	0	0	0	0	0	0	0	0	0	0	0	0
904	20	170	1	28	1	0	0	1	21	1	1	3	4	1	1	3	0	0	0	0	0	0	0	0	0	0	0	0	0	0	0	0	0	1	0	0	0	0	0	0	0	0	0	0	0	0	0	0	0
905	20	170	1	73	1	0	0	1	20	1	1	4	0	2	1	2	0	0	0	0	0	0	0	0	0	0	0	0	0	0	1	1	0	1	0	0	1	1	0	0	0	1	0	1	1	1	0	1	0
906	20	170	1	31	1	0	1	0	28	1	0	3	4	3	0	3	0	0	0	0	0	0	0	0	0	0	0	0	0	0	1	1	0	1	0	0	1	1	0	0	0	1	0	1	1	1	0	0	0
907	20	170	1	53	1	0	0	1	25	1	1	2	5	2	1	4	0	0	0	0	0	0	0	0	0	0	0	0	0	0	1	1	0	1	0	0	1	1	0	0	0	1	0	1	1	1	0	0	0
908	20	170	0	60	1	0	0	0	25	1	1		2	88	1	2	0	0	0	0	0	0	1	1	1	0	0	0	0	0	1	1	0	2	0	0	0	1	0	1	0	1	0	1	0	1	0	1	0
909	20	170	1	74	1	0	1	1	33	2	1	3	1	88	1	3	0	1	1	1	0	0	1	1	1	1	0	0	0	0	0	0	0	2	0	0	1	1	1	1	0	0	1	1	1	1	1	1	1
910	20	170	1	65	1	0	0	0	28	2	1		0	1	1	1	0	0	0	0	0	0	1	1	0	0	0	0	0	0	1	1	0	1	0	1	0	1	0	1	0	1	0	1	0	1	0	1	0
911	20	170	1	58	1	0	1	0	21	2	0	3	4	2	1	4	0	0	0	0	0	0	1	1	1	0	0	0	0	0	1	0	0	1	0	0	1	1	0	1	0	1	0	1	1	1	0	1	0
912	20	170	1	20	0	0	0	0		2	1		2	88	1	3	0	0	0	0	0	0	0	0	0	0	0	1	1	1	1	1	1	3	0	0	1	1	0	0	1	1	1	1	1	1	0	0	0
913	20	170	1	33	1	0	0	1	24	2	1	5	5	2	1	3	0	1	1	0	0	0	1	1	0	0	0	0	1	1	1	1	1	3	0	0	1	1	1	1	1	1	1	1	1	1	1	1	1
914	20	170	1	45	1	0	0	1	25	1	0	5	8	2	0	3	0	0	0	0	0	0	0	0	0	0	0	0	0	0	0	0	0	1	0	0	0	0	0	0	0	0	0	0	0	0	0	1	0
915	20	170	1	51	1	0	0	0	25	1	0	3	6	88	1	3	0	1	1	1	1	0	1	1	1	1	0	0	0	0	0	0	0	2	0	0	1	1	1	1	0	0	1	1	1	1	0	0	0
916	20	170	1	28	0	0	0	1		1	1		1	88	1	2	0	0	0	0	0	0	0	0	0	0	0	0	0	0	0	0	0	3	0	0	0	0	0	0	0	0	0	0	0	0	0	0	0
917	20	170	1	48	1	0	0	1	23	1	0	6	6	1	1	3	0	0	0	0	0	0	0	0	0	0	0	0	0	0	0	0	0	1	0	0	0	0	0	0	0	0	0	0	0	0	0	0	0
918	20	170	1	58	1	0	0	0	26	1	0	2	0	88	1	4	0	1	1	1	0	0	1	1	1	0	0	0	0	0	1	1	0	2	0	0	0	1	1	1	0	1	1	1	1	1	0	0	0
919	20	170	1	42	1	0	0	1	23	1	1	3	5	88	1	4	0	0	0	0	0	0	1	1	0	0	0	0	0	0	1	1	1	3	0	0	0	1	0	1	0	1	0	1	0	1	0	1	0
920	20	170	1	35	1	0	0	1	27	1	1	4	4	2	1	2	0	0	0	0	0	0	0	0	0	0	0	0	0	0	1	1	0	1	0	0	1	1	0	0	0	1	0	1	1	1	0	1	0
921	20	170	1	19	1	0	0	0		3	1		2	88	1	3	0	0	0	0	0	0	0	0	0	0	0	1	1	0	1	1	0	3	0	0	0	0	0	0	1	1	1	1	1	1	1	1	1
922	20	170	1	32	1	0	1	0	22	2	0	3	3	2	1	2	0	0	0	0	0	0	0	0	0	0	0	0	0	0	0	0	0	1	0	1	0	1	0	0	0	0	0	0	0	1	0	1	0
923	20	170	1	64	1	0	0	0	27	2	0	3	0	2	1	2	0	0	0	0	0	0	0	0	0	0	0	0	0	0	0	0	0	1	0	0	0	1	0	0	0	0	0	0	0	1	0	0	0
924	20	170	1	55	1	0	0	0	25	1	0	4	4	1	1	2	0	0	0	0	0	0	1	1	0	0	0	0	0	0	1	1	0	1	0	1	1	1	0	1	0	1	0	1	1	1	0	0	0
925	20	170	1	45	1	0	1	1	32	1	0	3	5	2	1	3	0	1	1	0	0	0	1	1	1	0	0	0	0	0	0	0	0	1	0	1	0	1	1	1	0	0	1	1	1	1	0	0	0
926	20	170	1	60	1	0	0	1	30	1	1	10	10	2	1	2	0	0	0	0	0	0	0	0	0	0	0	0	0	0	0	0	0	1	0	0	0	0	0	0	0	0	0	0	0	0	0	0	0
927	20	170	1	60	1	0	0	1	29	2	0	5	1	88	1	3	0	0	0	0	0	0	0	0	0	0	0	0	0	0	0	0	0	1	0	0	0	0	0	0	0	0	0	0	0	0	0	0	0
928	20	170	1	42	1	0	0	1	30	1	0	5	5	3	1	2	0	0	0	0	0	0	0	0	0	0	0	0	0	0	0	0	0	1	0	0	0	0	0	0	0	0	0	0	0	0	0	1	0
929	20	170	1	47	0	0	0	1	25	1	0	4	5	2	1	3	0	0	0	0	0	0	0	0	0	0	0	0	0	0	0	0	0	1	0	0	0	1	0	0	0	0	0	0	0	1	0	0	0
930	20	170	1	44	1	0	0	1	25	1	0	7	7	2	1	4	0	0	0	0	0	0	0	0	0	0	0	0	0	0	0	0	0	1	0	0	0	0	0	0	0	0	0	0	0	0	0	0	0
931	20	170	1	19	0	1	0	0		4			0	88	1	3	1	0	1	0	0	0	0	1	0	0	0	0	0	0	0	0	0	2	0	0	0	0	1	1	0	0	1	1	1	1	0	0	0
932	20	170	1	55	1	0	0	0	23	2	1	3	5	1	1	2	0	0	0	0	0	0	0	0	0	0	0	0	0	0	0	0	0	1	0	0	0	0	0	0	0	0	0	0	0	0	0	0	0
933	20	170	1	70	1	0	1	1	23	4		4	0	2	1	3	1	0	0	0	0	0	0	0	0	0	0	0	0	0	0	0	0	1	0	0	0	0	0	0	0	0	0	0	0	0	0	0	0
934	20	170	0	19	0	0	0	1		3	1		0	88	1	3	0	0	0	0	0	0	0	0	0	0	0	0	0	0	0	0	0	2	0	0	0	0	0	0	0	0	0	0	0	0	0	0	0
935	20	170	0	30	1	0	1	1	27	2	1	1	1	88	1	3	0	0	1	0	0	0	1	1	0	0	0	0	0	1	1	1	1	2	0	0	1	1	1	1	1	1	1	1	1	1	0	0	0
936	20	170	1	50	1	0	0	0	23	1	1	4	4	88	1	1	0	1	1	0	1	0	1	1	0	1	0	1	1	0	1	1	0	2	0	0	1	1	1	1	1	1	1	1	1	1	0	1	0
937	20	170	1	22	0	0	0	0		1	1		1	88	1	1	0	0	0	0	0	0	0	0	0	0	0	1	1	1	1	1	1	3	0	0	0	0	0	0	1	1	1	1	1	1	1	1	1
938	20	171	1	42	1	0	0	1	36	1	1	3	0	3	1	3	0	0	0	0	0	0	0	0	0	0	0	0	0	0	0	0	0	1	0	0	0	0	0	0	0	0	0	0	0	0	0	0	0
939	20	171	1	60	1	0	1	0	33	1	1	3	0	3	1	3	0	0	0	0	0	0	0	0	0	0	0	0	0	0	0	0	0	1	0	0	0	0	0	0	0	0	0	0	0	0	0	1	0
940	20	171	1	59	0	0	0	0	50	4		5	0	2	1	3	1	0	0	0	0	0	0	0	0	0	0	0	0	0	0	0	0	1	0	0	0	1	0	0	0	0	0	0	0	1	0	0	0
941	20	171	1	46	1	0	1	1	32	1	1	5	3	1	1	3	0	0	0	0	0	0	0	0	0	0	0	0	0	0	0	0	0	1	0	0	0	0	0	0	0	0	0	0	0	0	0	1	0
942	20	171	0	90	1	0	0	0	30	4		2	0	88	1	1	1	0	0	0	0	0	0	0	0	0	0	0	0	0	0	0	0	2	0	0	0	0	0	0	0	0	0	0	0	0	0	1	0
943	20	171	1	50	1	0	0	1	20	1	1	6	0	2	1	3	0	0	0	0	0	0	0	0	0	0	0	0	0	0	0	0	0	1	0	0	0	0	0	0	0	0	0	0	0	0	1	1	1
944	20	171	1	36	1	0	1	1	30	2	1	2	0	3	1	2	0	0	0	0	0	0	0	0	0	0	0	1	1	0	1	1	0	1	0	0	0	0	0	0	1	1	1	1	1	1	0	1	0
945	20	171	1	28	1	1	1	1	19	1	1		2	88	1	4	0	0	0	0	0	0	0	0	0	0	0	0	0	0	0	0	0	3	0	0	1	1	0	0	0	0	0	0	1	1	1	1	1
946	20	171	1	24	1	0	0	1	18	1	1		2	88	0	4	0	0	0	0	0	0	1	0	0	0	0	0	0	0	0	0	0	3	0	0	0	0	0	1	0	0	0	1	0	1	0	0	0
947	20	171	1	40	1	0	0	1	35	1	0	4	0	2	1	3	0	0	0	0	0	0	0	0	0	0	0	0	0	0	0	0	0	1	0	0	0	0	0	0	0	0	0	0	0	0	0	1	0
948	20	171	1	42	1	0	0	1	29	1	1	9	0	3	1	2	0	0	0	0	0	0	0	0	0	0	0	1	1	0	1	1	0	1	1	1	0	0	0	0	1	1	1	1	1	1	1	1	1
949	20	171	1	70	1	0	0	1	50	2	0	9	6	3	1	1	0	0	0	0	0	0	1	1	1	1	1	0	0	0	0	0	0	1	0	0	0	0	0	1	0	0	0	1	0	1	0	0	0
950	20	171	1	30	1	0	0	0	19	1	1	4	4	2	1	3	0	0	0	0	0	0	0	1	1	0	0	0	0	0	0	0	0	1	0	0	0	1	0	1	0	0	0	1	0	1	1	1	1
951	20	171	1	30	1	0	0	1	27	1	1	2	0	2	1	3	0	0	0	0	0	0	0	0	0	0	0	0	0	0	0	0	0	1	0	0	0	0	0	0	0	0	0	0	0	0	0	1	0
952	20	171	1	53	1	0	0	1	21	1	1	2	4	3	1	3	0	0	0	0	0	0	0	0	0	0	0	1	1	0	1	1	0	1	1	1	0	0	0	0	1	1	1	1	1	1	1	1	1
953	20	171	1	22	0	1	1	0	17	4			0	88	0	4	1	0	0	0	0	0	0	0	0	0	0	0	0	0	0	0	0	3	0	0	0	0	0	0	0	0	0	0	0	0	0	1	0
954	20	171	1	23	1	0	0	0	16	1	1		4	88	1	2	0	1	0	0	0	0	1	0	0	1	0	0	0	0	0	0	0	3	0	0	1	1	1	1	0	0	1	1	1	1	1	1	1
955	20	171	1	45	1	0	0	0		1	1	2	0	88	1	2	0	0	0	0	0	0	0	0	0	0	0	0	0	0	0	0	0	3	0	0	0	0	0	0	0	0	0	0	0	0	0	1	0
956	20	171	1	53	1	0	0	0	27	1	1	8	0	88	1	3	0	0	0	0	0	0	0	0	0	0	0	0	0	0	0	0	0	1	0	0	0	0	0	0	0	0	0	0	0	0	0	0	0
957	20	171	1	32	1	0	0	1	29	1	1	2	0	1	1	3	0	0	0	0	0	0	0	0	0	0	0	0	0	0	0	0	0	1	0	0	0	0	0	0	0	0	0	0	0	0	0	1	0
958	20	171	1	44	1	0	0	1	28	1	1	3	1	2	1	3	0	0	0	0	0	0	0	0	0	0	0	0	0	0	0	0	0	1	0	0	0	0	0	0	0	0	0	0	0	0	0	0	0
959	20	171	1	42	1	0	0	1	39	1	0	6	1	2	1	2	0	0	0	0	0	0	0	0	0	0	0	1	1	0	1	1	0	1	0	0	1	1	0	0	1	1	1	1	1	1	0	0	0
960	20	171	0	61	0	0	1	1	45	1	1	4	0	88	1	3	0	0	0	0	0	0	0	0	0	0	0	0	0	0	0	0	0	2	0	0	0	0	0	0	0	0	0	0	0	0	0	0	0
961	20	171	1	46	1	0	1	1	22	1	1	2	4	2	1	4	0	0	0	0	0	0	0	0	0	0	0	1	1	0	1	1	0	1	0	0	1	1	0	0	1	1	1	1	1	1	0	0	0
962	20	171	1	28	1	0	1	0	22	1	1	4	1	3	1	2	0	1	1	0	1	0	1	1	0	1	0	0	0	0	0	0	0	1	1	1	1	1	1	1	0	0	1	1	1	1	0	0	0
963	20	171	1	36	1	0	0	0	18	2	1	5	0	1	1	1	0	0	0	0	0	0	0	0	0	0	0	0	0	0	0	0	0	1	0	0	1	1	0	0	0	0	0	0	1	1	0	1	0
964	20	171	1	27	1	0	0	1	25	1	1	1	0	2	1	4	0	0	0	0	0	0	0	0	0	0	0	0	0	0	0	0	0	1	1	1	0	0	0	0	0	0	0	0	1	1	1	1	1
965	20	171	1	61	1	0	0	1	25	1	1	2	2	2	1	3	0	0	0	0	0	0	0	0	0	0	0	0	0	0	0	0	0	1	0	0	0	0	0	0	0	0	0	0	0	0	0	0	0
966	20	171	1	23	0	0	1	1	20	1	1	1	3	2	1	4	0	0	0	0	0	0	0	0	0	0	0	0	0	0	0	0	0	1	0	0	0	0	0	0	0	0	0	0	0	0	0	1	0
967	20	171	1	65	1	0	0	1	27	4		5	0	2	1	4	1	0	0	0	0	0	0	0	0	0	0	0	0	0	0	0	0	1	0	0	0	1	0	0	0	0	0	0	0	1	0	1	0
968	20	171	1	28	1	0	0	1	25	1	1	1	0	2	1	3	0	0	0	0	0	0	0	0	0	0	0	0	0	0	0	0	0	1	1	1	1	1	0	0	0	0	0	0	1	1	0	1	0
969	20	171	1	25	1	0	0	0		1	1		5	88	1	2	0	0	0	0	0	0	0	0	0	0	0	0	1	1	1	1	1	2	0	0	1	1	0	0	1	1	1	1	1	1	1	1	1
970	20	171	1	27	1	0	1	1	20	1	1	3	2	1	1	2	0	0	0	0	0	0	0	0	0	0	0	0	0	1	0	0	1	1	0	1	0	1	0	0	1	1	1	1	1	1	0	0	0
971	20	171	1	40	0	0	0	0	20	1	1	3	0	2	1	3	0	1	1	0	1	0	1	1	0	1	0	1	1	0	1	1	0	1	1	1	1	1	1	1	1	1	1	1	1	1	0	1	0
972	20	171	1	59	1	0	1	1	18	1	1	3	3	3	1	1	0	0	0	0	0	0	1	1	0	1	0	0	0	0	0	0	0	1	0	0	1	1	0	1	0	0	0	1	1	1	0	0	0
973	20	171	1	28	1	0	1	0		1	1	1	0	88	1	3	0	0	0	0	0	0	0	0	0	0	0	1	1	1	1	1	1	3	1	1	1	1	0	0	1	1	1	1	1	1	0	1	0
974	20	171	1	34	1	0	0	0		1	1	1	0	88	1	3	0	0	0	0	0	0	0	0	0	0	0	0	0	0	1	1	0	3	0	1	1	1	0	0	0	1	0	1	1	1	0	1	0
975	20	171	1	56	0	0	0	0	25	3	0	5	3	1	1	1	0	0	0	0	0	0	1	0	0	1	0	0	0	0	1	0	0	1	0	0	0	1	0	1	0	1	0	1	0	1	0	0	0
976	20	171	1	53	0	0	0	1	20	2	1	7	4	1	0	2	0	0	0	0	0	0	1	0	0	0	0	0	0	0	1	0	0	1	0	1	0	0	0	1	0	1	0	1	0	1	0	0	0
977	20	171	1	21	1	0	0	1		2	0		0	88	0	4	0	0	0	0	0	0	0	0	0	0	0	0	0	0	0	0	0	2	0	0	0	0	0	0	0	0	0	0	0	0	0	0	0
978	20	171	1	35	0	0	0	0	27	3	0	2	2	88	0	2	0	0	0	0	0	0	1	1	0	1	0	0	0	0	1	0	0	2	0	0	0	1	0	1	0	1	0	1	0	1	0	0	0
979	20	171	1	24	1	0	0	0		3	0	1	1	88	1	3	0	0	0	0	0	0	0	0	0	0	0	0	0	0	0	0	0	2	0	0	0	0	0	0	0	0	0	0	0	0	0	0	0
980	20	171	1	36	1	0	0	0	19	3	1	5	5	1	0	1	0	0	0	0	0	0	0	0	0	0	0	0	0	0	0	0	0	1	0	0	0	0	0	0	0	0	0	0	0	0	0	0	0
981	20	171	1	40	1	0	0	0	30	3	0	5	5	2	1	2	0	0	0	0	0	0	0	0	0	0	0	0	0	0	0	0	0	1	0	0	0	0	0	0	0	0	0	0	0	0	0	0	0
982	20	171	1	34	1	0	1	1	21	3	0	3	3	3	1	3	0	0	0	0	0	0	0	0	0	0	0	0	0	0	0	0	0	1	0	0	0	0	0	0	0	0	0	0	0	0	0	0	0
983	20	171	1	72	1	0	0	1	33	1	1	8	2	2	1	3	0	0	0	0	0	0	0	0	0	0	0	0	0	0	0	0	0	1	0	0	0	1	0	0	0	0	0	0	0	1	0	0	0
984	20	171	1	34	0	0	0	0	28	1	1	5	4	2	0	4	0	0	0	0	0	0	0	0	0	0	0	0	0	0	0	0	0	1	0	0	0	0	0	0	0	0	0	0	0	0	0	0	0
985	20	171	1	31	0	0	0	0		1	1		0	88	1	4	0	0	0	0	0	0	0	0	0	0	0	0	0	0	1	1	0	2	0	0	0	0	0	0	0	1	0	1	0	1	0	1	0
986	20	171	0	42	0	0	0	0	32	4		1	0	88	1	3	1	0	0	0	0	0	1	1	1	0	0	0	0	0	1	1	1	2	0	0	0	0	0	1	0	1	0	1	0	1	0	1	0
987	20	171	1	40	0	0	0	1	29	1	1	4	0	2	1	4	0	0	0	0	0	0	0	0	0	1	0	0	0	0	0	0	0	1	0	0	0	1	0	1	0	0	0	1	0	1	0	1	0
988	20	171	1	18	0	1	0	1		4			0	88	1	4	1	0	0	0	0	0	0	0	0	0	0	0	0	0	0	0	0	2	0	0	1	1	0	0	0	0	0	0	1	1	0	0	0
989	20	171	1	18	1	0	0	1		2	0		1	88	0	3	0	0	0	0	0	0	0	0	0	0	0	0	0	0	0	0	0	2	0	0	1	1	0	0	0	0	0	0	1	1	1	1	1
990	20	171	0	24	1	1	1	1		1	1		0	88	0	4	0	0	0	0	0	0	0	0	0	0	0	0	0	0	0	0	0	2	0	0	0	0	0	0	0	0	0	0	0	0	0	0	0
991	20	194	0	75	1	0	0	0	40	4		6	0	88	1	4	1	0	0	0	0	0	0	0	0	0	0	0	0	0	0	0	0	2	0	0	0	0	0	0	0	0	0	0	0	0	0	0	0
992	20	194	1	40	1	0	0	1	25	2	0	6	8	3	0	3	0	0	0	0	0	0	0	0	0	0	0	0	0	0	0	0	0	1	0	0	0	0	0	0	0	0	0	0	0	0	0	0	0
993	20	194	1	24	1	1	0	1		1	1		4	88	1	3	0	0	0	0	0	0	0	0	0	0	0	0	0	0	0	0	0	3	0	0	0	0	0	0	0	0	0	0	0	0	0	0	0
994	20	194	1	56	1	0	0	1	20	1	0	7	8	2	1	2	0	0	0	0	0	0	0	0	0	0	0	0	0	0	0	0	0	1	0	0	0	0	0	0	0	0	0	0	0	0	0	0	0
995	20	194	1	25	1	0	0	0		3	1		0	88	0	3	0	0	0	1	0	0	1	1	1	0	0	1	1	0	1	1	0	3	0	0	1	1	1	1	1	1	1	1	1	1	1	1	1
996	20	194	1	43	1	0	0	1	32	1	0	4	5	2	1	3	0	0	0	0	0	0	0	0	0	1	0	0	0	0	0	0	0	1	0	0	0	1	0	1	0	0	0	1	0	1	0	0	0
997	20	194	0	68	1	0	0	1	27	4		4	0	88	0	3	1	0	0	0	0	0	0	0	0	0	0	0	0	0	0	0	0	2	0	0	0	0	0	0	0	0	0	0	0	0	0	0	0
998	20	194	1	82	1	0	0	1	32	4		2	0	88	0	2	1	0	0	0	0	0	1	1	1	0	0	0	0	0	0	0	0	1	0	0	0	1	0	1	0	0	0	1	0	1	0	1	0
999	20	194	1	28	1	0	0	1		4			0	88	0	4	1	0	0	0	0	0	1	0	0	0	0	0	0	0	0	0	0	3	0	0	0	0	0	1	0	0	0	1	0	1	0	0	0
1000	20	194	1	38	1	0	1	1	25	1	1	5	5	1	1	3	0	0	0	0	0	0	0	0	0	0	0	0	0	0	0	0	0	1	0	0	0	0	0	0	0	0	0	0	0	0	0	0	0
1001	20	194	1	20	0	0	1	1		4			0	88	1	3	1	0	0	0	0	0	0	0	0	0	0	0	0	0	0	0	0	3	0	0	0	0	0	0	0	0	0	0	0	0	0	0	0
1002	20	194	1	34	1	0	1	1	28	2	0	1	1	3	1	4	0	0	0	0	0	0	0	0	0	0	0	0	0	0	0	0	0	1	0	0	0	0	0	0	0	0	0	0	0	0	0	0	0
1003	20	194	1	54	1	0	0	1	22	1	1	4	2	2	1	2	0	0	0	0	0	0	0	0	0	0	0	0	0	0	0	0	0	1	0	0	0	0	0	0	0	0	0	0	0	0	0	0	0
1004	20	194	1	64	1	0	0	1	18	2	0	5	4	2	1	4	0	0	0	0	0	0	0	0	0	0	0	0	0	0	1	1	0	1	0	0	0	1	0	0	0	1	0	1	0	1	0	0	0
1005	20	194	1	40	1	0	1	1	28	1	1	4	7	2	1	3	0	0	0	0	0	0	0	0	0	0	0	0	0	0	0	0	0	1	0	0	0	0	0	0	0	0	0	0	0	0	0	0	0
1006	20	194	1	65	1	0	1	1	20	1	1	7	2	1	1	1	0	0	0	0	0	0	0	0	0	0	0	0	0	0	0	0	0	1	0	0	0	0	0	0	0	0	0	0	0	0	0	0	0
1007	20	194	1	45	1	0	0	1	32	1	1	4	8	2	1	2	0	0	0	0	0	0	1	1	1	0	0	0	0	0	0	0	0	1	0	0	0	0	0	1	0	0	0	1	0	1	0	0	0
1008	20	194	1	18	1	1	0	1		4			0	88	1	4	1	0	1	0	0	0	0	1	0	0	0	0	0	0	0	0	0	2	0	0	1	1	1	1	0	0	1	1	1	1	0	0	0
1009	20	194	1	26	1	0	0	0		1	1	1	2	1	0	4	0	0	0	0	0	0	0	0	0	0	0	0	0	0	0	0	0	3	0	0	0	1	0	0	0	0	0	0	0	1	0	0	0
1010	20	194	1	70	1	0	0	0	28	4		3	0	1	1	1	1	0	0	0	0	0	0	0	0	0	0	0	0	0	1	1	0	1	0	0	0	1	0	0	0	1	0	1	0	1	0	0	0
1011	20	194	1	39	1	0	0	0	32	4		6	3	2	1	2	1	0	0	0	0	0	0	1	0	0	0	0	0	0	1	1	0	1	0	0	0	1	0	1	0	1	0	1	0	1	0	0	0
1012	20	194	1	35	1	0	0	0	26	3	1	2	3	2	1	3	0	0	0	0	0	0	1	0	0	0	0	0	0	0	0	0	0	1	0	0	0	0	0	1	0	0	0	1	0	1	0	0	0
1013	20	194	1	29	1	0	1	1	22	2	1	3	3	2	1	4	0	1	1	1	1	0	1	1	1	1	0	0	0	0	1	1	0	1	0	0	0	0	1	1	0	1	1	1	1	1	0	1	0
1014	20	194	1	38	1	0	0	1	19	1	1	4	4	2	1	4	0	0	0	0	0	0	0	0	0	0	0	0	0	0	0	0	0	1	1	1	0	0	0	0	0	0	0	0	1	1	0	0	0
1015	20	194	1	36	1	0	0	1	35	1	1	2	2	2	1	4	0	0	0	0	0	0	0	0	0	0	0	0	0	0	0	0	0	1	0	0	0	0	0	0	0	0	0	0	0	0	0	0	0
1016	20	194	1	45	1	0	0	1	22	1	1	5	7	2	1	3	0	0	0	0	0	0	0	1	0	0	0	0	0	0	0	1	0	1	0	0	0	0	0	1	0	1	0	1	0	1	0	1	0
1017	20	194	1	44	1	0	0	1	25	1	1	7	8	1	1	4	0	0	0	0	0	0	0	0	0	0	0	0	0	0	0	0	0	1	0	0	0	0	0	0	0	0	0	0	0	0	0	0	0
1018	20	194	0	20	0	0	0	0		4			0	88	0	3	1	0	0	0	0	0	0	0	0	0	0	0	0	0	0	0	0	2	0	0	0	1	0	0	0	0	0	0	0	1	0	0	0
1019	20	195	1	23	1	1	0	1		2	0		0	88	1	4	0	0	0	0	0	0	1	1	0	0	0	0	0	0	1	1	0	2	0	0	0	1	0	1	0	1	0	1	0	1	0	0	0
1020	20	195	1	54	1	0	0	1	22	1	0	6	3	2	1	4	0	0	0	0	0	0	0	0	0	0	0	0	0	0	0	0	0	1	0	0	0	1	0	0	0	0	0	0	0	1	0	0	0
1021	20	195	1	62	1	0	0	1	21	1	0	4	10	88	1	3	0	1	1	1	1	0	1	1	1	1	0	0	0	0	1	1	0	1	0	0	1	1	1	1	0	1	1	1	1	1	0	0	0
1022	20	195	1	24	1	0	0	0		2	0		0	88	1	4	0	1	1	1	0	0	1	1	1	1	0	1	1	1	1	1	1	2	0	0	1	1	1	1	1	1	1	1	1	1	0	1	0
1023	20	195	1	35	1	0	1	1		1	0	4	8	3	1	2	0	0	0	0	0	0	1	1	1	0	0	0	1	1	1	1	1	3	0	0	1	1	0	1	1	1	1	1	1	1	0	1	0
1024	20	195	1	25	1	0	0	1		1	1		4	88	1	4	0	0	0	0	0	0	0	0	0	0	0	1	1	0	1	1	0	3	0	0	1	1	0	0	1	1	1	1	1	1	0	1	0
1025	20	195	1	45	0	0	0	1	41	1	0	3	1	2	1	3	0	0	0	0	0	0	0	0	0	0	0	0	0	0	0	0	0	1	0	0	0	0	0	0	0	0	0	0	0	0	0	1	0
1026	20	195	1	46	1	0	0	0	35	4		1	3	88	1	2	1	0	0	0	0	0	0	0	0	0	0	0	0	0	0	0	0	2	0	0	0	0	0	0	0	0	0	0	0	0	0	1	0
1027	20	195	1	32	1	0	0	1		1		1	0	88	0	2	0	0	0	0	0	0	0	0	0	0	0	0	0	0	0	0	0	3	0	0	0	0	0	0	0	0	0	0	0	0	0	1	0
1028	20	195	1	42	1	0	1	1	32	1	1	2	3	2	1	3	0	0	0	0	0	0	0	0	0	0	0	0	0	0	0	0	0	1	1	1	1	1	0	0	0	0	0	0	1	1	0	0	0
1029	20	195	1	45	1	0	0	0		1	0	2	3	2	1	2	0	0	0	0	0	0	0	0	0	0	0	0	0	0	0	0	0	3	0	0	0	1	0	0	0	0	0	0	0	1	0	0	0
1030	20	195	1	26	1	0	0	0		1	1		3	3	1	3	0	0	0	0	0	0	0	0	0	0	0	1	1	0	1	1	0	3	0	0	0	1	0	0	1	1	1	1	1	1	0	0	0
1031	20	195	0	36	1	0	0	0	28	3	0		3	88	0	3	0	0	0	0	0	0	0	0	0	0	0	0	0	0	1	0	0	2	0	0	1	1	0	0	0	1	0	1	1	1	0	0	0
1032	20	195	1	59	1	0	0	1	30	1	1	4	0	3	1	2	0	0	0	0	0	0	0	0	0	0	0	0	0	0	0	0	0	1	0	0	0	0	0	0	0	0	0	0	0	0	0	0	0
1033	20	195	1	35	1	0	0	1	25	1	1	1	0	1	0	3	0	0	0	0	0	0	1	0	0	0	0	0	0	0	0	0	0	1	1	1	1	1	0	1	0	0	0	1	1	1	0	0	0
1034	20	195	0	42	1	0	0	0		1	1	2	5	88	1	3	0	0	0	0	0	0	0	0	0	0	0	0	0	0	0	0	0	2	0	0	0	1	0	0	0	0	0	0	0	1	1	1	1
1035	20	195	1	53	1	0	1	1	26	1	1	7	0	2	1	2	0	0	0	0	0	0	0	0	0	0	0	0	0	0	0	0	0	1	0	0	1	1	0	0	0	0	0	0	1	1	0	0	0
1036	20	195	1	25	1	0	0	0	25	1	1		3	2	1	2	0	0	0	0	0	0	0	0	0	0	0	0	0	0	0	0	0	1	1	1	1	1	0	0	0	0	0	0	1	1	0	0	0
1037	20	195	1	25	1	0	1	0	21	2	1	4	1	2	1	2	0	0	0	0	0	0	0	0	0	0	0	0	0	0	0	0	0	1	0	0	1	1	0	0	0	0	0	0	1	1	1	1	1
1038	20	195	1	59	1	0	0	1	33	1	0	8	3	1	1	2	0	1	1	0	1	0	1	1	0	1	0	1	1	0	1	1	0	1	0	0	1	1	1	1	1	1	1	1	1	1	0	1	0
1039	20	195	1	58	1	0	0	1	23	1	1	5	4	1	1	2	0	0	0	0	0	0	1	1	0	1	0	0	0	0	0	0	0	1	0	0	1	1	0	1	0	0	0	1	1	1	0	1	0
1040	20	195	1	50	1	0	0	0	46	1	1	2	0	2	1	3	0	0	0	0	0	0	0	0	0	0	0	0	0	0	0	0	0	1	1	1	0	0	0	0	0	0	0	0	1	1	0	0	0
1041	20	195	0	68	0	0	1	1	40	4			4	88	1	2	1	0	0	0	0	0	0	0	0	0	0	0	0	0	0	0	0	2	0	0	0	0	0	0	0	0	0	0	0	0	0	0	0
1042	20	195	1	48	1	0	1	0	19	2	0	6	5	2	1	4	0	0	0	0	0	0	0	0	0	0	0	1	1	0	1	1	0	1	0	0	1	1	0	0	1	1	1	1	1	1	0	1	0
1043	20	195	1	52	1	0	1	1	36	2	0	4	7	1	1	4	0	0	0	0	0	0	1	1	0	0	0	1	1	0	1	1	0	1	0	0	1	1	0	1	1	1	1	1	1	1	0	1	0
1044	20	195	1	45	1	0	0	1	20	1	1	8	8	2	1	4	0	0	0	0	0	0	1	1	0	0	0	0	0	0	0	0	0	1	0	0	1	1	0	1	0	0	0	1	1	1	0	0	0
1045	20	195	1	52	1	0	0	0	25	2	0	4	4	2	0	3	0	1	1	0	0	0	1	1	1	0	0	0	0	0	1	1	0	1	0	0	0	1	1	1	0	1	1	1	1	1	0	1	0
1046	20	195	1	56	1	0	0	0	31	3	0	5	2	2	1	2	0	0	0	0	0	0	0	0	0	0	0	0	0	0	1	1	0	1	0	0	0	1	0	0	0	1	0	1	0	1	0	0	0
1047	20	195	1	54	1	0	0	0	25	1	1	5	1	1	1	1	0	0	0	0	0	0	0	0	0	0	0	0	0	0	1	1	0	1	0	0	0	1	0	0	0	1	0	1	0	1	0	1	0
1048	20	195	1	42	1	0	0	0	26	2	1	3	3	1	1	2	0	0	1	0	0	0	1	1	0	0	0	1	1	1	1	1	1	1	0	0	1	1	1	1	1	1	1	1	1	1	0	1	0
1049	20	195	1	26	1	0	0	0		2	1	1	1	88	0	1	0	0	1	0	0	0	0	1	0	0	0	1	1	0	1	1	1	3	0	0	1	1	1	1	1	1	1	1	1	1	0	1	0
1050	20	195	1	35	1	0	0	1	22	2	1	3	3	2	1	3	0	0	1	0	0	0	1	1	0	0	0	1	1	1	1	1	1	1	1	1	0	1	1	1	1	1	1	1	1	1	0	0	0
1051	20	195	0	21	1	1	0	1		2	0		0	88	1	4	0	0	0	0	0	0	0	0	0	0	0	0	0	0	0	0	0	2	0	0	1	1	0	0	0	0	0	0	1	1	0	0	0
1052	30	007	1	35	1	0	0	0	28	2	1	5	2	1	0	1	0	0	0	0	0	0	0	0	0	0	0	0	0	0	0	0	0	1	0	0	0	0	0	0	0	0	0	0	0	0	0	0	0
1053	30	007	1	26	1	0	0	1	22	3	1	1	1	1	0	1	0	0	0	0	0	0	0	0	0	0	0	0	0	0	0	0	0	1	0	0	0	0	0	0	0	0	0	0	0	0	0	0	0
1054	30	007	1	32	1	0	0	1	24	1	1	3	3	2	0	4	0	0	0	0	0	0	0	0	0	0	0	0	0	0	0	0	0	1	0	0	1	1	0	0	0	0	0	0	1	1	0	0	0
1055	30	007	1	34	1	0	0	1	32	4		4	4	2	0	3	1	0	0	0	0	0	0	0	0	0	0	1	1	0	1	1	0	1	0	0	0	0	0	0	1	1	1	1	1	1	1	1	1
1056	30	007	1	75	1	0	0	1	23	4		2	0	2	1	4	1	0	0	0	0	0	0	0	0	0	0	0	0	0	0	0	0	3	0	0	0	0	0	0	0	0	0	0	0	0	0	0	0
1057	30	007	1	36	1	0	1	1	25	3	0	5	9	88	0	2	0	0	0	0	0	0	0	0	0	0	0	0	0	0	0	0	0	1	0	0	0	0	0	0	0	0	0	0	0	0	0	0	0
1058	30	007	1	44	1	0	0	0	25	3	0	4	3	3	0	1	0	0	0	0	0	0	0	0	0	0	0	0	0	0	0	0	0	1	0	0	0	0	0	0	0	0	0	0	0	0	0	0	0
1059	30	007	1	32	1	0	0	1	20	3	0	5	5	2	0	3	0	0	1	0	0	0	0	1	0	0	0	0	0	0	0	0	0	1	0	0	0	0	1	1	0	0	1	1	1	1	0	0	0
1060	30	007	1	30	1	0	0	0	15	1	1	5	6	1	0	1	0	0	0	0	0	0	0	0	0	0	0	0	0	0	0	0	0	1	0	0	0	0	0	0	0	0	0	0	0	0	0	0	0
1061	30	007	1	42	1	0	0	1	21	3	1	4	5	88	0	2	0	0	0	0	0	0	1	1	1	0	0	0	0	0	0	0	0	2	0	0	0	0	0	1	0	0	0	1	0	1	0	0	0
1062	30	007	1	35	1	0	0	0	25	1	1	7	7	2	0	2	0	0	1	0	0	0	0	1	0	0	0	0	0	0	0	0	0	1	0	0	1	1	1	1	0	0	1	1	1	1	1	1	1
1063	30	007	1	43	0	0	0	0	21	3	1	7	4	88	0	1	0	0	0	0	0	0	0	0	0	0	0	0	0	0	0	0	0	1	0	0	0	0	0	0	0	0	0	0	0	0	0	0	0
1064	30	007	1	20	1	0	0	1		3	1		0	88	0	3	0	0	1	0	0	0	0	1	0	0	0	0	0	0	0	0	0	3	0	0	1	1	1	1	0	0	1	1	1	1	0	0	0
1065	30	007	1	31	1	0	0	1	26	3	0	3	3	88	0	1	0	0	0	0	0	0	0	0	0	0	0	0	0	0	0	0	0	1	0	0	0	0	0	0	0	0	0	0	0	0	0	0	0
1066	30	007	1	44	1	0	0	0	23	3	0		1	88	0	1	0	0	0	0	0	0	1	1	1	0	0	0	0	0	0	0	0	2	0	0	0	1	0	1	0	0	0	1	0	1	0	0	0
1067	30	007	1	24	0	0	0	1	21	3	0	1	1	1	0	1	0	0	0	0	0	0	0	0	0	0	0	0	0	0	0	0	0	1	0	0	1	1	0	0	0	0	0	0	1	1	0	0	0
1068	30	007	1	20	1	0	1	0	19	3	1	1	1	88	0	2	0	1	1	0	0	0	1	1	0	1	0	0	0	0	0	0	0	1	0	0	1	1	1	1	0	0	1	1	1	1	1	1	1
1069	30	007	1	39	1	0	0	1	23	2	0	4	4	2	0	4	0	0	0	0	0	0	0	0	0	0	0	0	0	0	0	0	0	1	0	0	1	1	0	0	0	0	0	0	1	1	0	0	0
1070	30	007	1	40	1	0	0	1	28	3	0	1	3	1	0	1	0	0	0	0	0	0	0	0	0	0	0	0	0	0	0	0	0	1	1	1	0	0	0	0	0	0	0	0	1	1	0	0	0
1071	30	007	1	22	1	0	0	1		3	0		0	88	0	3	0	0	0	0	0	0	0	0	0	0	0	1	1	0	1	1	0	3	0	0	0	0	0	0	1	1	1	1	1	1	0	1	0
1072	30	007	1	40	1	0	1	1	23	2	0	3	1	3	0	1	0	0	0	0	0	0	0	0	0	0	0	1	1	1	1	1	1	1	0	0	0	0	0	0	1	1	1	1	1	1	0	1	0
1073	30	007	1	35	1	0	1	1	22	2	1	4	4	3	0	2	0	0	0	0	0	0	0	0	0	0	0	1	1	1	1	1	1	1	0	1	1	1	0	0	1	1	1	1	1	1	0	0	0
1074	30	007	1	28	1	0	0	1	21	2	1	2	2	1	0	1	0	0	0	0	0	0	0	0	0	0	0	1	1	1	1	1	1	1	1	1	1	1	0	0	1	1	1	1	1	1	1	1	1
1075	30	007	1	55	1	0	0	0	21	1	1	8	0	2	0	2	0	0	0	0	0	0	0	0	0	0	0	0	0	0	0	0	0	1	0	0	0	0	0	0	0	0	0	0	0	0	0	0	0
1076	30	007	0	33	1	0	0	0	27	1	1	5	6	88	0	1	0	0	1	0	0	0	0	1	0	0	0	0	0	0	0	0	0	2	0	0	1	1	1	1	0	0	1	1	1	1	0	0	0
1077	30	007	0	57	1	0	0	1	21	1	1	15	0	88	1	4	0	0	0	0	0	0	0	0	0	0	0	0	0	0	0	0	0	2	0	0	0	0	0	0	0	0	0	0	0	0	0	0	0
1078	30	007	1	28	1	0	0	1	23	2	1	1	7	1	0	3	0	0	1	0	0	0	0	1	0	0	0	1	1	0	1	1	0	1	1	1	1	1	1	1	1	1	1	1	1	1	0	0	0
1079	30	007	1	60	1	0	0	0	33	2	0	8	8	1	0	1	0	0	0	0	0	0	0	0	0	0	0	0	0	0	0	0	0	1	0	0	0	0	0	0	0	0	0	0	0	0	0	0	0
1080	30	007	1	34	1	0	0	0	20	3	0	4	4	88	0	1	0	0	0	0	0	0	0	0	0	0	0	0	0	0	0	0	0	1	0	0	0	0	0	0	0	0	0	0	0	0	0	0	0
1081	30	007	1	45	1	0	0	1	20	3	0	8	8	2	0	2	0	0	0	0	0	0	1	0	0	1	0	0	0	0	0	0	0	1	0	0	1	1	0	1	0	0	0	1	1	1	0	0	0
1082	30	007	1	30	1	0	0	1	28	4		1	3	2	0	4	1	0	0	0	0	0	0	1	1	1	0	1	1	0	1	1	1	1	0	0	0	0	0	1	1	1	1	1	1	1	0	1	0
1083	30	007	1	37	1	0	0	1	19	3	0	3	5	1	0	2	0	1	1	0	0	0	1	1	0	0	0	1	1	1	1	1	1	1	0	0	0	1	1	1	1	1	1	1	1	1	0	1	0
1084	30	007	1	53	1	0	1	1	20	3	1	6	8	1	0	1	0	0	0	0	0	0	0	0	0	0	0	1	1	0	1	1	0	1	0	0	0	0	0	0	1	1	1	1	1	1	0	0	0
1085	30	007	1	40	0	0	0	1	18	3	1	4	4	1	0	1	0	1	0	0	0	0	1	0	0	0	0	1	1	0	1	1	0	1	0	0	1	1	1	1	1	1	1	1	1	1	1	1	1
1086	30	007	1	45	1	0	0	1	25	2	1	5	5	1	0	1	0	0	0	0	0	0	0	0	0	0	0	0	0	0	0	0	0	1	0	0	0	0	0	0	0	0	0	0	0	0	0	0	0
1087	30	007	0	74	1	0	0	1	40	4		6	0	88	0	3	1	0	0	0	0	0	0	1	0	0	0	0	0	0	0	0	0	2	0	0	0	0	0	1	0	0	0	1	0	1	0	0	0
1088	30	007	0	29	1	0	0	1		2	0		0	88	0	2	0	0	0	0	0	0	1	1	0	0	0	0	0	0	1	1	1	2	0	0	0	0	0	1	0	1	0	1	0	1	1	1	1
1089	30	007	0	97	1	0	1	1	25	4		4	0	88	0	4	1	0	0	0	0	0	0	0	0	0	0	0	0	0	0	0	0	2	0	0	0	0	0	0	0	0	0	0	0	0	0	0	0
1090	30	007	1	36	1	0	1	1	30	1	1	4	4	1	0	4	0	0	0	0	0	0	0	0	0	0	0	0	0	0	0	0	0	1	0	0	0	0	0	0	0	0	0	0	0	0	0	0	0
1091	30	007	1	56	0	0	0	1	27	2	1	6	6	1	0	1	0	0	0	0	0	0	0	0	0	0	0	0	0	0	0	0	0	1	0	0	0	0	0	0	0	0	0	0	0	0	0	0	0
1092	30	007	1	45	1	0	1	1	20	2	0	6	6	1	0	1	0	0	0	0	0	0	0	0	0	0	0	0	0	0	0	0	0	1	0	0	0	0	0	0	0	0	0	0	0	0	0	0	0
1093	30	007	1	25	1	0	0	1	20	3	1	4	4	1	0	1	0	0	0	0	0	0	0	0	0	0	0	0	0	0	0	0	0	1	0	0	0	0	0	0	0	0	0	0	0	0	0	0	0
1094	30	007	0	28	1	0	0	1		4			0	88	0	4	1	0	0	0	0	0	0	0	0	0	0	0	0	0	0	0	0	2	0	0	0	0	0	0	0	0	0	0	0	0	0	0	0
1095	30	007	1	40	1	0	0	1	37	3	0	6	6	1	0	1	0	0	0	0	0	0	0	0	0	0	0	0	0	0	0	0	0	1	0	0	0	0	0	0	0	0	0	0	0	0	0	0	0
1096	30	007	1	28	0	0	0	1	25	2	1	4	4	1	0	1	0	0	0	0	0	0	0	0	0	0	0	0	0	0	0	0	0	1	0	0	0	0	0	0	0	0	0	0	0	0	0	0	0
1097	30	007	1	44	1	0	0	1	25	3	0	9	6	1	0	1	0	0	0	0	0	0	0	0	0	0	0	0	0	0	0	0	0	1	0	0	0	0	0	0	0	0	0	0	0	0	0	0	0
1098	30	007	1	31	1	0	0	1	23	4		3	3	1	0	4	1	0	0	0	0	0	0	0	0	0	0	0	0	0	0	0	0	1	0	0	0	0	0	0	0	0	0	0	0	0	0	0	0
1099	30	007	1	35	1	0	0	1	25	3	0	3	5	1	0	1	0	0	0	0	0	0	0	0	0	0	0	0	0	0	0	0	0	1	0	0	0	0	0	0	0	0	0	0	0	0	0	0	0
1100	30	007	1	35	1	0	0	1	27	3	0	2	2	1	0	1	0	0	0	0	0	0	0	0	0	0	0	0	0	0	0	0	0	1	0	0	0	0	0	0	0	0	0	0	0	0	0	0	0
1101	30	007	1	32	1	0	1	1	24	1	0	2	2	1	0	4	0	0	0	0	0	0	0	0	0	0	0	0	0	0	0	0	0	1	0	0	1	0	0	0	0	0	0	0	1	0	0	0	0
1102	30	007	1	45	1	0	0	1	24	3	0	6	6	88	0	1	0	0	0	0	0	0	0	0	0	0	0	0	0	0	0	0	0	1	0	0	0	0	0	0	0	0	0	0	0	0	1	1	1
1103	30	007	1	39	1	0	0	1	35	3	1	2	2	1	0	1	0	0	0	0	0	0	0	0	0	0	0	0	0	0	0	0	0	1	0	0	0	0	0	0	0	0	0	0	0	0	0	0	0
1104	30	007	1	42	1	0	0	1	20	3	1	3	3	1	0	1	0	0	0	0	0	0	0	0	0	0	0	0	0	0	0	0	0	1	0	0	0	0	0	0	0	0	0	0	0	0	0	0	0
1105	30	007	1	32	1	0	1	1	25	2	1	2	2	2	0	3	0	0	0	0	0	0	0	0	0	0	0	0	0	0	0	0	0	1	0	0	0	0	0	0	0	0	0	0	0	0	0	0	0
1106	30	007	1	89	1	0	0	0	25	4		7	0	1	0	1	1	0	0	0	0	0	0	0	0	0	0	0	0	0	1	0	0	1	0	0	0	0	0	0	0	1	0	1	0	1	0	0	0
1107	30	007	1	50	1	0	0	1	21	2	0	6	5	1	0	1	0	0	0	0	0	0	0	0	0	0	0	0	0	0	0	0	0	1	0	0	0	0	0	0	0	0	0	0	0	0	0	0	0
1108	30	007	1	61	1	0	0	1	24	4		16	9	2	0	4	1	0	0	0	0	0	0	0	0	1	0	0	0	0	0	0	0	1	0	0	0	1	0	1	0	0	0	1	0	1	0	0	0
1109	30	007	1	42	1	0	0	1	30	3	1	5	6	2	0	2	0	0	0	0	0	0	0	0	0	0	0	0	0	0	0	0	0	1	0	0	0	0	0	0	0	0	0	0	0	0	0	0	0
1110	30	007	1	21	1	0	1	0	20	1	1		0	3	0	1	0	0	0	0	0	0	0	1	0	0	0	1	0	0	1	0	0	1	0	0	0	0	0	1	1	1	1	1	1	1	0	1	0
1111	30	007	1	29	0	1	0	0	26	1	1	1	1	2	1	2	0	0	0	0	0	0	0	0	0	0	0	0	0	0	0	0	0	1	0	1	0	0	0	0	0	0	0	0	0	1	0	0	0
1112	30	007	1	40	1	0	0	1	21	1	0	5	5	1	0	1	0	0	0	0	0	0	0	0	0	0	0	0	0	0	0	0	0	1	0	0	0	0	0	0	0	0	0	0	0	0	0	1	0
1113	30	007	1	32	1	0	0	0	30	1	1	2	3	88	0	3	0	0	0	0	0	0	0	1	0	0	0	0	0	0	0	0	0	1	0	0	1	1	0	1	0	0	0	1	1	1	0	0	0
1114	30	007	0	72	1	0	0	1	31	4		5	0	88	0	4	1	0	0	0	0	0	0	0	0	0	0	0	0	0	0	0	0	2	0	0	0	1	0	0	0	0	0	0	0	1	0	0	0
1115	30	007	1	59	1	0	1	0	25	3	1	3	3	2	0	2	0	0	0	0	0	0	0	0	0	0	0	0	0	0	0	0	0	1	0	0	0	0	0	0	0	0	0	0	0	0	0	0	0
1116	30	007	1	27	1	0	1	1		3	0		0	88	0	4	0	0	0	0	0	0	0	0	0	0	0	0	0	0	0	0	0	3	0	0	0	0	0	0	0	0	0	0	0	0	0	0	0
1117	30	007	1	29	1	0	0	0	22	3	1	2	2	2	1	4	0	0	0	0	0	0	0	0	0	0	0	0	0	0	0	0	0	1	0	0	0	0	0	0	0	0	0	0	0	0	0	0	0
1118	30	007	1	58	1	0	0	0	25	3	1	7	7	1	0	1	0	0	0	0	0	0	0	0	0	0	0	0	0	0	0	0	0	1	0	0	0	0	0	0	0	0	0	0	0	0	0	0	0
1119	30	007	1	40	1	0	0	0	22	3	1	5	5	1	0	1	0	0	0	0	0	0	0	0	0	0	0	0	0	0	0	0	0	1	0	0	1	1	0	0	0	0	0	0	1	1	0	0	0
1120	30	007	1	32	1	0	0	1	22	3	0	2	3	3	0	2	0	0	0	0	0	0	0	0	0	0	0	1	0	0	1	0	0	1	0	0	0	0	0	0	1	1	1	1	1	1	0	0	0
1121	30	007	1	63	1	0	0	1	20	4		6	2	1	0	1	1	0	0	0	0	0	1	0	0	0	0	0	0	0	1	1	0	1	0	0	0	1	0	1	0	1	0	1	0	1	0	1	0
1122	30	007	1	22	1	0	0	0		3	1		0	88	0	3	0	0	0	0	1	0	0	0	0	1	0	0	0	0	1	0	0	2	0	0	1	1	1	1	0	1	1	1	1	1	0	0	0
1123	30	007	1	27	1	0	0	0		2	1	1	5	88	0	2	0	0	0	0	0	0	0	0	0	0	0	0	0	0	0	0	0	3	0	0	0	0	0	0	0	0	0	0	0	0	0	0	0
1124	30	007	1	25	0	0	0	0		3	0	3	3	88	0	1	0	0	0	0	0	0	0	0	0	0	0	0	0	0	0	0	0	3	0	0	0	0	0	0	0	0	0	0	0	0	0	0	0
1125	30	007	1	35	1	0	0	1	21	2	0	2	2	1	0	1	0	0	0	0	0	0	0	0	0	0	0	0	0	0	0	0	0	1	0	0	0	0	0	0	0	0	0	0	0	0	0	0	0
1126	30	007	1	54	1	0	0	1	32	1	1	5	7	2	0	1	0	0	0	0	0	0	1	0	1	0	0	0	0	0	1	1	0	1	0	0	0	1	0	1	0	1	0	1	0	1	0	0	0
1127	30	007	1	42	1	0	0	0	26	1	1	3	3	88	0	4	0	0	0	0	0	0	0	1	0	0	0	0	0	0	0	0	0	2	0	1	0	1	0	1	0	0	0	1	0	1	0	1	0
1128	30	007	1	24	0	0	0	1		2	1		1	88	0	4	0	0	0	0	0	0	0	0	0	0	0	0	0	0	0	0	0	3	0	0	0	0	0	0	0	0	0	0	0	0	0	0	0
1129	30	007	1	46	1	0	0	0	32	2	0	8	6	1	0	1	0	0	0	0	0	0	0	0	0	0	0	0	0	0	0	0	0	1	0	0	0	0	0	0	0	0	0	0	0	0	0	0	0
1130	30	007	1	19	0	1	0	1		4			0	88	0	3	1	0	0	0	0	0	0	0	0	0	0	0	0	0	0	0	0	3	0	0	0	0	0	0	0	0	0	0	0	0	0	0	0
1131	30	007	1	55	1	0	0	0	22	3	1	6	6	1	0	1	0	0	0	0	0	0	0	0	0	0	0	0	0	0	0	0	0	1	0	0	0	0	0	0	0	0	0	0	0	0	0	0	0
1132	30	007	1	36	1	0	0	1	30	3	1	1	1	2	0	4	0	0	0	0	0	0	0	0	0	0	0	0	0	0	0	0	0	1	0	0	0	0	0	0	0	0	0	0	0	0	0	0	0
1133	30	008	1	32	1	1	0	1	23	1	1	3	3	2	0	4	0	0	0	0	0	0	0	0	0	0	0	0	0	0	0	0	0	1	0	0	0	0	0	0	0	0	0	0	0	0	0	0	0
1134	30	008	1	25	1	0	0	1	19	3	0	3	2	2	0	2	0	0	0	0	0	0	1	0	0	0	0	0	0	0	0	0	0	1	0	0	1	1	0	1	0	0	0	1	1	1	0	0	0
1135	30	008	1	58	0	0	0	1	23	4		2	1	88	0	1	1	0	0	0	0	0	0	0	0	0	0	0	0	0	0	0	0	1	0	0	0	0	0	0	0	0	0	0	0	0	0	0	0
1136	30	008	1	59	1	0	0	1	27	2	1	6	2	2	0	4	0	0	0	0	0	0	0	0	0	0	0	0	0	0	0	0	0	1	0	0	0	0	0	0	0	0	0	0	0	0	0	0	0
1137	30	008	1	25	1	0	0	1	20	3	1	1	1	2	0	3	0	1	1	0	0	0	1	1	0	0	0	1	0	0	1	0	0	1	0	0	1	1	1	1	1	1	1	1	1	1	0	0	0
1138	30	008	1	83	1	0	0	0	22	4		19	0	88	0	1	1	0	0	0	0	0	0	0	0	0	0	0	0	0	0	0	0	1	0	0	0	0	0	0	0	0	0	0	0	0	0	0	0
1139	30	008	1	37	1	0	0	1	32	3	1	3	4	1	0	3	0	0	0	0	0	0	0	0	0	0	0	0	0	0	0	0	0	1	0	0	0	0	0	0	0	0	0	0	0	0	0	0	0
1140	30	008	1	68	1	0	0	1	28	4		6	1	2	0	4	1	0	0	0	0	0	1	0	0	0	0	0	0	0	1	0	0	1	0	0	0	0	0	1	0	1	0	1	0	1	0	0	0
1141	30	008	1	28	1	0	1	1	22	3	0	2	2	2	0	2	0	0	1	0	0	0	0	1	0	0	0	0	0	0	0	0	0	1	0	0	0	0	1	1	0	0	1	1	1	1	0	0	0
1142	30	008	1	27	1	0	1	0	23	3	1		0	2	0	2	0	0	0	0	0	0	0	0	0	0	0	0	0	0	0	0	0	1	0	0	0	0	0	0	0	0	0	0	0	0	0	1	0
1143	30	008	1	55	1	0	0	1	28	3	0	15	8	88	1	2	0	0	0	0	0	0	0	0	0	0	0	0	0	0	1	1	0	1	0	0	0	1	0	0	0	1	0	1	0	1	0	1	0
1144	30	008	1	80	1	0	0	1	30	4		8	0	1	0	1	1	0	0	0	0	0	0	0	0	0	0	0	0	0	0	0	0	1	0	0	0	0	0	0	0	0	0	0	0	0	0	0	0
1145	30	008	0	53	1	0	0	0	30	3	0	2	5	88	0	2	0	0	0	0	0	0	0	1	1	1	0	0	0	0	1	1	1	2	0	1	0	1	0	1	0	1	0	1	0	1	0	1	0
1146	30	008	1	50	1	0	0	1	30	3	0	5	4	3	0	1	0	0	0	0	0	0	1	1	0	0	0	0	0	0	1	1	0	1	0	0	0	0	0	1	0	1	0	1	0	1	0	1	0
1147	30	008	1	26	1	0	0	1	25	1	1	1	1	88	1	1	0	0	0	0	0	0	0	0	0	0	0	1	1	0	1	1	0	1	1	1	1	1	0	0	1	1	1	1	1	1	1	1	1
1148	30	008	1	29	1	0	0	1	19	3	1	3	3	1	0	1	0	0	1	1	0	0	0	1	1	0	0	1	1	1	1	1	1	1	0	0	0	0	1	1	1	1	1	1	1	1	0	1	0
1149	30	008	1	36	1	0	0	0	25	3	1	8	8	1	0	1	0	0	0	0	0	0	0	1	0	0	1	1	1	0	1	1	0	1	0	0	1	1	0	1	1	1	1	1	1	1	0	1	0
1150	30	008	1	63	1	0	0	0	32	4		5	1	2	0	4	1	0	0	0	0	0	0	0	0	0	0	0	0	0	0	0	0	1	0	0	0	0	0	0	0	0	0	0	0	0	0	1	0
1151	30	008	1	27	1	0	0	1		3	0	1	1	88	0	4	0	0	0	0	0	0	0	0	0	0	0	0	0	0	0	0	0	2	0	0	0	0	0	0	0	0	0	0	0	0	0	0	0
1152	30	008	1	48	1	0	0	1	27	3	0	4	4	1	0	1	0	0	0	0	0	0	0	0	0	0	0	0	0	0	0	0	0	1	0	0	0	0	0	0	0	0	0	0	0	0	0	0	0
1153	30	008	1	51	1	0	0	0	20	3	1	2	2	2	0	3	0	0	0	0	0	0	0	0	0	0	0	0	0	0	0	0	0	1	0	0	0	0	0	0	0	0	0	0	0	0	0	0	0
1154	30	008	1	50	1	0	0	0	40	4			6	1	0	1	1	0	0	0	0	0	0	0	0	0	0	0	0	0	0	0	0	1	0	0	0	0	0	0	0	0	0	0	0	0	0	0	0
1155	30	008	1	48	1	0	0	0	30	3	0	6	6	1	0	1	0	0	0	0	0	0	0	0	0	0	0	0	0	0	0	0	0	1	0	0	0	0	0	0	0	0	0	0	0	0	0	0	0
1156	30	008	1	45	0	0	0	0	26	3	0	5	5	88	0	1	0	0	0	0	0	0	0	0	0	0	0	0	0	0	0	0	0	1	0	0	0	0	0	0	0	0	0	0	0	0	0	0	0
1157	30	008	1	41	1	0	0	1	25	2	0	6	6	2	0	2	0	0	0	0	0	0	0	0	0	0	0	0	0	0	0	0	0	1	0	0	0	0	0	0	0	0	0	0	0	0	0	0	0
1158	30	008	0	40	1	0	1	0		3	1	2	0	88	0	1	0	0	0	0	0	0	0	0	0	0	0	0	0	0	0	0	0	2	0	0	0	0	0	0	0	0	0	0	0	0	0	0	0
1159	30	008	1	43	1	0	0	1	22	3	0	10	10	1	0	1	0	0	0	0	0	0	0	0	0	0	0	0	0	0	0	0	0	1	0	0	0	0	0	0	0	0	0	0	0	0	0	0	0
1160	30	008	0	55	1	0	0	1	30	4		2	2	88	0	1	1	0	0	0	0	0	0	0	0	0	0	0	0	0	0	0	0	2	0	0	0	0	0	0	0	0	0	0	0	0	0	0	0
1161	30	008	1	51	1	0	0	1	24	2	1	3	4	2	0	4	0	0	1	1	0	0	0	1	1	0	0	1	1	0	1	1	0	1	0	0	0	0	1	1	1	1	1	1	1	1	0	0	0
1162	30	008	1	18	1	0	0	1		4			0	88	1	3	1	0	1	0	0	0	0	1	0	0	0	0	0	1	1	1	1	3	0	0	1	1	1	1	1	1	1	1	1	1	1	1	1
1163	30	008	0	70	0	0	0	0	25	4		9	9	88	0	1	1	0	0	0	0	0	0	0	0	0	0	0	0	0	0	0	0	2	0	0	0	0	0	0	0	0	0	0	0	0	0	0	0
1164	30	008	1	40	1	0	0	1	25	3	0	3	3	3	0	1	0	0	0	0	0	0	0	0	0	0	0	0	0	0	0	0	0	1	0	0	0	0	0	0	0	0	0	0	0	0	0	0	0
1165	30	008	1	31	0	1	0	1		1	1		1	88	0	4	0	0	0	0	0	0	0	0	0	0	0	0	0	0	0	0	0	3	0	0	0	0	0	0	0	0	0	0	0	0	0	0	0
1166	30	008	1	28	0	0	0	0		2	1	2	2	3	0	2	0	1	1	1	0	0	1	1	1	0	0	1	1	0	1	1	1	3	0	0	1	1	1	1	1	1	1	1	1	1	1	1	1
1167	30	008	1	60	1	0	0	1	22	3	0	7	1	1	0	1	0	0	0	0	0	0	1	0	0	0	0	0	0	0	1	0	0	1	0	1	0	1	0	1	0	1	0	1	0	1	0	0	0
1168	30	008	1	29	1	0	0	0	20	3	0	2	2	88	0	1	0	0	0	0	0	0	0	0	0	0	0	0	0	0	0	0	0	1	0	0	0	0	0	0	0	0	0	0	0	0	0	0	0
1169	30	008	1	38	1	0	1	1	23	3	1	3	3	1	0	1	0	0	0	0	0	0	0	0	0	0	0	0	0	0	0	0	0	1	0	0	0	0	0	0	0	0	0	0	0	0	0	0	0
1170	30	008	1	40	1	0	0	0	20	3	0	2	2	1	0	1	0	0	0	0	0	0	0	0	0	0	0	0	0	0	0	0	0	1	0	0	0	0	0	0	0	0	0	0	0	0	0	0	0
1171	30	008	1	62	1	0	0	1	27	3	1	9	9	1	0	1	0	0	0	0	0	0	0	0	0	0	0	0	0	0	0	0	0	1	0	0	0	0	0	0	0	0	0	0	0	0	0	0	0
1172	30	008	1	39	1	0	0	1	25	1	1	2	2	2	0	4	0	0	0	0	0	0	0	0	0	0	0	0	0	0	0	0	0	1	0	0	0	0	0	0	0	0	0	0	0	0	0	0	0
1173	30	009	1	36	1	0	0	1	25	2	0	4	7	3	0	3	0	1	0	0	0	0	1	0	0	0	0	1	0	0	1	0	0	1	0	0	0	0	1	1	1	1	1	1	1	1	0	0	0
1174	30	009	1	51	1	0	0	1	30	4		4	6	2	0	2	1	0	0	0	0	0	0	1	0	0	0	0	0	0	0	0	0	1	0	0	0	0	0	1	0	0	0	1	0	1	0	0	0
1175	30	009	0	25	1	0	0	1	21	2	0	1	1	88	0	1	0	0	0	0	0	0	0	1	0	0	0	0	0	0	0	0	0	2	0	0	0	0	0	1	0	0	0	1	0	1	0	0	0
1176	30	009	1	33	1	0	0	0	20	3	1	2	2	1	0	3	0	0	0	0	0	0	0	0	0	0	0	1	0	0	1	0	0	1	0	0	1	1	0	0	1	1	1	1	1	1	0	0	0
1177	30	009	1	26	1	0	0	1	22	3	0	2	2	2	0	2	0	1	0	0	0	0	1	1	0	1	0	0	0	0	0	0	0	1	0	0	1	1	1	1	0	0	1	1	1	1	0	0	0
1178	30	009	1	35	1	0	0	0	28	3	0	3	3	1	0	1	0	1	1	1	1	0	1	1	1	1	0	0	0	0	0	0	0	1	0	0	0	0	1	1	0	0	1	1	1	1	0	0	0
1179	30	009	1	37	1	0	0	0	24	3	0	6	6	1	0	1	0	0	0	0	0	0	0	0	0	0	0	0	0	0	0	0	0	1	0	0	0	0	0	0	0	0	0	0	0	0	0	0	0
1180	30	009	1	45	1	0	0	1	20	3	1	4	3	1	0	2	0	1	0	0	0	0	1	0	0	0	0	1	1	0	1	1	0	1	0	0	0	0	1	1	1	1	1	1	1	1	1	1	1
1181	30	009	1	21	0	0	0	0		3	1		0	88	0	1	0	1	0	0	0	0	1	0	0	0	0	0	0	0	0	0	0	3	0	0	0	0	1	1	0	0	1	1	1	1	1	1	1
1182	30	009	1	20	0	0	0	1	17	2	1	2	2	1	0	1	0	0	0	0	0	0	0	0	0	0	0	0	0	0	0	0	0	1	1	1	0	0	0	0	0	0	0	0	1	1	0	0	0
1183	30	009	1	39	1	0	0	0	19	3	1	4	4	1	0	1	0	0	0	0	0	0	0	0	0	0	0	0	0	0	0	0	0	1	0	0	0	0	0	0	0	0	0	0	0	0	0	0	0
1184	30	009	1	27	1	0	0	1	20	3	0	1	1	1	0	1	0	0	0	0	0	0	0	0	0	0	0	0	0	0	0	0	0	1	0	0	1	1	0	0	0	0	0	0	1	1	0	0	0
1185	30	009	1	25	1	0	0	0	19	3	1	1	7	1	0	1	0	0	1	0	0	0	0	1	0	0	0	0	0	0	0	0	0	1	0	0	0	0	1	1	0	0	1	1	1	1	0	0	0
1186	30	009	1	27	1	0	0	1	22	3	0	3	5	1	0	2	0	0	0	0	0	0	0	0	0	0	0	0	0	0	0	0	0	1	0	0	0	0	0	0	0	0	0	0	0	0	0	0	0
1187	30	009	1	38	1	0	0	0	21	3	1	3	6	1	0	1	0	0	1	0	1	0	1	1	0	1	0	1	0	0	1	0	0	1	0	0	0	0	1	1	1	1	1	1	1	1	0	0	0
1188	30	009	1	31	1	0	0	0	25	3	1	3	3	1	0	2	0	0	0	0	0	0	0	0	0	0	0	0	0	0	0	0	0	1	0	0	0	0	0	0	0	0	0	0	0	0	0	0	0
1189	30	009	1	28	1	0	0	1		3	0		0	88	0	2	0	0	0	0	0	0	1	1	0	1	0	1	0	0	1	0	0	3	0	0	0	0	0	1	1	1	1	1	1	1	0	0	0
1190	30	009	1	41	1	0	0	0	25	3	0	4	4	1	0	1	0	0	0	0	0	0	1	0	0	0	0	0	0	0	0	0	0	1	0	0	0	0	0	1	0	0	0	1	0	1	0	0	0
1191	30	009	1	36	1	0	0	1	29	3	0	2	2	1	0	1	0	0	0	0	0	0	0	0	0	0	0	0	0	0	0	0	0	1	0	0	0	0	0	0	0	0	0	0	0	0	0	0	0
1192	30	009	1	29	1	0	0	0	18	3	0	3	3	88	0	1	0	1	1	1	1	0	1	1	1	1	0	1	1	0	1	1	0	1	0	0	1	1	1	1	1	1	1	1	1	1	0	1	0
1193	30	009	0	35	1	0	0	1	23	2	0	5	5	88	0	1	0	0	0	0	0	0	0	0	0	0	0	0	0	0	0	0	0	2	0	0	0	0	0	0	0	0	0	0	0	0	0	0	0
1194	30	009	1	37	1	0	0	0	22	3	0	4	4	88	0	1	0	0	0	0	0	0	0	0	0	0	0	0	0	0	0	0	0	1	0	0	0	0	0	0	0	0	0	0	0	0	0	0	0
1195	30	009	1	29	1	0	0	1	26	3	0	3	3	1	0	1	0	1	1	1	1	0	1	1	1	1	0	0	0	0	1	0	0	1	1	1	1	1	1	1	0	1	1	1	1	1	0	0	0
1196	30	009	1	30	1	0	0	0	25	3	1	1	1	1	0	2	0	0	0	0	0	0	0	0	0	0	0	0	0	0	0	0	0	1	0	0	0	0	0	0	0	0	0	0	0	0	0	0	0
1197	30	009	0	81	1	0	0	0	24	3	0	5	0	88	0	1	0	0	0	0	0	0	1	0	0	1	0	0	0	0	0	0	0	2	0	0	0	0	0	1	0	0	0	1	0	1	0	0	0
1198	30	009	1	22	1	0	0	0	18	3	1	1	0	1	0	1	0	1	0	0	0	0	1	0	0	0	0	0	0	0	0	0	0	1	0	0	1	1	1	1	0	0	1	1	1	1	0	0	0
1199	30	009	1	55	1	0	0	1	27	3	1	3	2	1	0	1	0	0	0	0	0	0	0	0	0	0	0	0	0	0	0	0	0	1	0	0	0	0	0	0	0	0	0	0	0	0	0	0	0
1200	30	009	1	40	0	0	0	1		3	1		0	88	0	1	0	0	0	0	0	0	0	0	0	0	0	0	0	0	0	0	0	2	0	0	0	0	0	0	0	0	0	0	0	0	0	0	0
1201	30	009	1	35	1	0	0	1	20	3	1	4	4	88	0	1	0	0	0	0	0	0	0	0	0	0	0	0	0	0	0	0	0	1	0	0	0	0	0	0	0	0	0	0	0	0	0	0	0
1202	30	009	1	65	1	0	0	0	25	3	0	7	6	1	0	1	0	0	0	0	0	0	0	0	0	1	0	0	0	0	0	0	0	1	0	0	0	0	0	1	0	0	0	1	0	1	0	0	0
1203	30	009	1	71	1	0	0	1	25	4		10	0	1	0	1	1	0	0	0	0	0	0	0	0	0	0	0	0	0	0	0	0	1	0	0	0	0	0	0	0	0	0	0	0	0	0	0	0
1204	30	009	1	34	1	0	0	0	23	3	0	5	2	88	0	1	0	0	1	0	0	0	1	1	0	0	0	1	1	0	1	1	0	1	1	1	1	1	1	1	1	1	1	1	1	1	0	0	0
1205	30	009	1	20	0	1	0	1		3	0		0	88	0	4	0	0	0	0	0	0	0	0	0	0	0	0	0	0	1	0	0	2	0	0	0	0	0	0	0	1	0	1	0	1	0	0	0
1206	30	009	0	70	1	0	0	0	25	3	1	1	0	88	0	1	0	0	0	0	0	0	0	0	0	0	0	0	0	0	0	0	0	2	0	0	0	0	0	0	0	0	0	0	0	0	0	0	0
1207	30	009	1	65	1	0	0	0	36	2	0	6	0	88	0	3	0	0	0	0	0	0	0	0	0	0	0	0	0	0	1	0	0	1	0	0	0	0	0	0	0	1	0	1	0	1	0	0	0
1208	30	009	1	62	1	0	0	0	26	4		5	3	88	0	4	1	0	0	0	0	0	0	0	0	0	0	0	0	0	0	0	0	1	0	0	0	0	0	0	0	0	0	0	0	0	0	0	0
1209	30	009	1	47	1	0	0	1	32	3	1	3	4	2	0	2	0	0	0	0	0	0	0	0	0	0	0	1	0	0	1	0	0	1	0	0	0	0	0	0	1	1	1	1	1	1	0	0	0
1210	30	009	1	56	1	0	0	0	22	3	0	5	4	1	0	1	0	0	0	0	0	0	0	0	0	0	0	0	0	0	1	0	0	1	0	0	0	1	0	0	0	1	0	1	0	1	0	0	0
1211	30	009	1	68	1	0	0	0	23	4		9	1	88	0	1	1	0	0	0	0	0	1	0	0	1	0	0	0	0	1	0	0	2	0	1	0	1	0	1	0	1	0	1	0	1	0	1	0
1212	30	009	1	70	1	0	0	0	21	4		8	2	1	0	1	1	0	0	0	0	0	1	0	0	0	0	0	0	0	1	0	0	1	0	0	0	1	0	1	0	1	0	1	0	1	0	0	0
1213	30	009	0	19	0	0	0	1		3	0		0	88	0	3	0	0	0	0	0	0	0	0	0	0	0	0	0	0	0	0	0	2	0	0	0	0	0	0	0	0	0	0	0	0	0	0	0
1214	30	009	0	72	1	0	0	0	20	4		8	0	88	0	1	1	0	0	0	0	0	0	0	0	0	0	0	0	0	0	0	0	2	0	0	0	0	0	0	0	0	0	0	0	0	0	0	0
1215	30	009	1	35	0	0	0	0		2	1	1	1	1	0	2	0	0	0	0	0	0	0	0	0	0	0	0	0	0	0	0	0	3	0	0	0	0	0	0	0	0	0	0	0	0	0	0	0
1216	30	009	1	33	0	0	0	1	25	2	0	3	3	1	0	2	0	0	0	0	0	0	0	0	0	0	0	0	0	0	0	0	0	1	0	0	0	0	0	0	0	0	0	0	0	0	0	0	0
1217	30	009	1	42	1	0	0	1	24	3	1	4	4	88	0	3	0	0	0	0	0	0	0	0	0	0	0	0	0	0	0	0	0	1	0	0	0	0	0	0	0	0	0	0	0	0	0	0	0
1218	30	009	1	29	0	0	0	1	25	2	1	2	3	2	0	4	0	0	0	0	0	0	0	0	0	0	0	0	0	0	0	0	0	1	0	0	0	0	0	0	0	0	0	0	0	0	0	0	0
1219	30	009	1	21	1	0	0	0		3	1		0	88	0	3	0	0	0	0	0	0	0	0	0	0	0	0	0	0	0	0	0	3	0	0	0	1	0	0	0	0	0	0	0	1	0	0	0
1220	30	015	1	28	1	0	1	0	21	2	1	3	3	3	0	1	0	1	0	1	1	0	1	1	1	1	0	1	1	1	1	1	1	1	0	0	1	1	1	1	1	1	1	1	1	1	1	1	1
1221	30	015	0	21	1	0	0	1		4			0	88	0	3	1	0	0	0	0	0	0	0	0	0	0	0	0	0	0	0	0	2	0	0	0	0	0	0	0	0	0	0	0	0	0	0	0
1222	30	015	1	32	1	0	1	1	25	3	1	2	2	88	0	1	0	0	0	0	1	0	0	1	1	1	0	0	0	0	0	0	0	1	1	1	1	1	1	1	0	0	1	1	1	1	0	0	0
1223	30	015	1	43	1	0	0	0	23	2	1	4	9	3	0	1	0	0	0	0	0	0	0	0	0	0	0	1	1	0	1	1	0	1	0	1	0	1	0	0	1	1	1	1	1	1	1	1	1
1224	30	015	1	22	1	0	1	1		2	1		0	88	0	2	0	0	0	0	0	0	0	0	0	0	0	0	0	0	0	0	0	2	0	0	0	0	0	0	0	0	0	0	0	0	0	0	0
1225	30	015	1	35	1	0	1	1	18	3	1	5	3	1	0	1	0	1	1	1	1	0	1	1	1	1	0	1	1	1	1	1	1	1	0	0	1	1	1	1	1	1	1	1	1	1	1	1	1
1226	30	015	0	24	0	1	0	1		4			0	88	0	4	1	0	0	0	0	0	0	0	0	0	0	0	0	0	0	0	0	2	0	0	0	0	0	0	0	0	0	0	0	0	0	0	0
1227	30	015	1	31	1	0	0	1	21	3	1	5	4	2	0	2	0	0	1	0	0	0	0	1	0	0	0	1	1	1	1	1	1	1	1	1	1	1	1	1	1	1	1	1	1	1	1	1	1
1228	30	015	1	33	1	0	1	1	20	3	1	1	1	3	0	1	0	1	1	0	1	0	1	1	1	1	0	1	1	1	1	1	1	1	0	0	1	1	1	1	1	1	1	1	1	1	1	1	1
1229	30	015	1	22	1	0	1	1		3	1		0	88	0	2	0	0	0	0	0	0	0	0	0	0	0	0	0	0	0	0	0	2	0	0	0	0	0	0	0	0	0	0	0	0	0	0	0
1230	30	015	1	35	1	0	0	0	20	3	1	4	4	3	0	1	0	1	0	0	0	0	1	0	0	0	0	0	0	0	0	0	0	1	1	1	0	0	1	1	0	0	1	1	1	1	1	1	1
1231	30	015	1	28	1	0	0	1		1	1	2	2	88	0	3	0	0	0	0	0	0	0	0	0	0	0	0	0	0	0	0	0	2	0	0	1	0	0	0	0	0	0	0	1	0	0	0	0
1232	30	015	1	38	1	0	0	0	21	3	0	4	4	1	0	1	0	0	0	0	0	0	0	0	0	0	0	0	0	0	0	0	0	1	0	0	0	0	0	0	0	0	0	0	0	0	0	0	0
1233	30	015	1	45	1	0	0	0	20	3	0	5	5	1	0	1	0	0	0	0	0	0	0	0	0	0	0	0	0	0	0	0	0	1	0	0	0	0	0	0	0	0	0	0	0	0	0	0	0
1234	30	015	1	29	1	0	0	0	22	4		3	2	1	0	1	1	0	0	0	0	0	0	0	0	0	0	0	0	0	0	0	0	1	0	0	0	0	0	0	0	0	0	0	0	0	0	0	0
1235	30	015	1	31	1	0	1	1	17	3	0	4	4	1	0	1	0	0	0	0	0	0	0	0	0	0	0	0	0	0	0	0	0	1	0	0	0	0	0	0	0	0	0	0	0	0	0	0	0
1236	30	015	1	40	1	0	0	1	30	2	1	5	2	3	0	1	0	0	0	0	0	0	0	1	0	1	0	0	0	0	0	0	0	1	0	1	0	1	0	1	0	0	0	1	0	1	0	0	0
1237	30	015	0	50	1	0	0	0		3	1	8	3	88	0	1	0	0	0	0	0	0	0	0	0	0	0	0	0	0	1	0	0	2	0	0	0	0	0	0	0	1	0	1	0	1	0	0	0
1238	30	015	1	41	1	0	1	1	20	3	1	8	8	1	1	1	0	0	1	0	0	0	0	1	0	0	0	1	1	0	1	1	0	1	0	0	1	1	1	1	1	1	1	1	1	1	1	1	1
1239	30	015	1	26	1	0	0	0	25	3	1	2	4	88	1	2	0	0	1	0	0	0	0	1	0	0	0	0	0	0	0	0	0	1	1	1	1	1	1	1	0	0	1	1	1	1	1	1	1
1240	30	015	1	37	1	0	0	0	21	2	1	4	4	2	0	2	0	0	0	0	0	0	0	1	0	0	0	0	0	0	0	0	0	1	0	0	0	0	0	1	0	0	0	1	0	1	0	0	0
1241	30	015	0	26	0	0	0	0		2	0		0	88	0	1	0	0	0	0	0	0	0	0	0	0	0	0	0	0	0	0	0	2	0	0	0	0	0	0	0	0	0	0	0	0	0	0	0
1242	30	015	1	35	0	0	0	1	31	1	1	4	5	3	0	3	0	0	0	0	0	0	0	1	0	0	0	0	0	0	0	0	0	1	0	0	0	1	0	1	0	0	0	1	0	1	0	0	0
1243	30	015	1	52	1	0	0	1	25	4		3	3	2	0	4	1	0	0	0	0	0	0	0	0	0	0	0	0	0	0	0	0	1	0	0	0	0	0	0	0	0	0	0	0	0	0	0	0
1244	30	015	1	45	1	0	0	0	20	3	0	7	7	1	0	1	0	0	0	0	0	0	0	0	0	0	0	0	0	0	0	0	0	1	0	0	0	0	0	0	0	0	0	0	0	0	0	0	0
1245	30	015	1	25	1	0	1	0	21	3	0	1	1	88	0	4	0	0	0	0	0	0	0	0	0	0	0	0	0	0	0	0	0	1	1	1	0	0	0	0	0	0	0	0	1	1	0	0	0
1246	30	015	1	21	1	0	1	1	20	3	0	1	1	1	0	1	0	0	0	0	0	0	0	0	0	0	0	0	0	0	0	0	0	1	0	0	0	0	0	0	0	0	0	0	0	0	0	0	0
1247	30	015	1	42	1	0	1	1	29	3	0	6	5	1	0	1	0	0	0	0	0	0	0	0	0	0	0	0	0	0	1	1	0	1	0	0	0	0	0	0	0	1	0	1	0	1	0	0	0
1248	30	015	1	57	1	0	0	1	30	3	0	12	1	2	0	2	0	0	0	0	0	0	0	0	0	0	0	1	1	0	1	1	0	1	1	1	1	1	0	0	1	1	1	1	1	1	1	1	1
1249	30	015	1	86	1	0	0	0	50	3	1	5	0	88	1	1	0	0	0	0	0	0	1	1	1	1	0	0	0	0	1	1	1	2	0	0	0	0	0	1	0	1	0	1	0	1	0	1	0
1250	30	015	1	26	1	0	0	1	20	2	1	2	2	2	0	2	0	0	1	1	0	0	1	1	1	0	0	0	0	0	1	1	0	1	0	0	1	1	1	1	0	1	1	1	1	1	0	1	0
1251	30	015	1	43	1	0	0	1	25	3	1	3	3	1	0	1	0	0	0	0	0	0	0	1	1	0	0	0	0	0	0	0	0	1	0	0	0	0	0	1	0	0	0	1	0	1	0	0	0
1252	30	015	1	59	1	0	1	1	26	1	1	4	6	2	0	4	0	0	0	0	0	0	0	0	0	0	0	0	0	0	1	1	0	1	0	0	0	0	0	0	0	1	0	1	0	1	0	1	0
1253	30	015	1	60	1	0	0	0	30	2	0	5	5	2	0	2	0	0	0	0	0	0	0	0	0	0	0	0	0	0	0	0	0	1	0	0	0	0	0	0	0	0	0	0	0	0	0	0	0
1254	30	015	1	57	1	0	0	0	33	3	1	10	4	88	0	2	0	0	0	0	0	0	0	1	1	0	0	1	1	0	1	1	0	1	0	0	0	0	0	1	1	1	1	1	1	1	0	1	0
1255	30	015	0	35	1	0	1	0	28	2	1	3	3	88	0	1	0	0	0	0	0	0	0	0	0	0	0	0	0	0	0	0	0	2	0	0	0	0	0	0	0	0	0	0	0	0	0	0	0
1256	30	015	1	57	1	0	1	0	37	3	0	3	0	88	0	3	0	0	0	0	0	0	0	0	0	0	0	0	0	0	0	0	0	2	0	0	0	0	0	0	0	0	0	0	0	0	0	1	0
1257	30	015	1	52	1	0	0	1	19	2	1	5	0	88	0	1	0	0	0	0	0	0	0	0	0	0	0	0	0	0	0	0	0	1	0	0	0	1	0	0	0	0	0	0	0	1	0	0	0
1258	30	015	0	78	1	0	0	0	30	4		6	0	88	0	1	1	0	0	0	0	0	0	1	0	0	0	0	0	0	1	0	0	2	0	0	0	0	0	1	0	1	0	1	0	1	0	1	0
1259	30	015	1	39	0	0	1	1	20	3	1	2	3	2	0	2	0	1	1	1	0	0	1	1	1	1	0	1	1	0	1	1	0	1	0	0	1	1	1	1	1	1	1	1	1	1	0	0	0
1260	30	015	1	45	1	0	0	0	27	2	0	6	3	2	0	2	0	0	0	0	0	0	1	1	1	1	0	1	1	0	1	1	0	1	0	0	1	1	0	1	1	1	1	1	1	1	0	1	0
1261	30	015	1	30	1	0	1	0	24	2	1	2	4	88	0	1	0	0	1	1	0	0	0	1	1	0	0	1	1	0	1	1	0	1	1	1	1	1	1	1	1	1	1	1	1	1	1	1	1
1262	30	015	1	41	1	0	1	1	19	3	1	6	5	88	0	1	0	0	0	0	0	0	1	1	1	1	0	1	1	0	1	1	0	2	0	1	0	1	0	1	1	1	1	1	1	1	1	1	1
1263	30	015	1	35	1	0	0	0	25	3	1	1	3	1	0	1	0	0	0	0	0	0	1	1	1	0	0	0	0	0	1	1	0	1	1	1	1	1	0	1	0	1	0	1	1	1	0	1	0
1264	30	015	1	40	1	0	0	0	32	3	0	6	6	1	0	1	0	0	1	0	0	0	0	1	0	0	0	0	0	0	1	1	0	1	0	0	1	1	1	1	0	1	1	1	1	1	1	1	1
1265	30	015	1	22	1	0	1	0		3	0		0	88	0	3	0	0	0	0	0	0	0	1	0	0	0	0	0	0	0	0	0	3	0	0	0	1	0	1	0	0	0	1	0	1	0	0	0
1266	30	015	1	45	1	0	0	1	24	2	1	5	4	1	1	1	0	0	0	0	0	0	0	0	0	0	0	0	0	0	1	1	0	1	0	0	1	1	0	0	0	1	0	1	1	1	0	0	0
1267	30	015	1	57	0	0	0	0	28	1	1	3	4	2	0	1	0	0	0	0	0	0	0	0	0	0	0	1	1	0	1	1	0	1	1	1	0	0	0	0	1	1	1	1	1	1	0	0	0
1268	30	015	1	24	0	0	1	1		2	0	1	4	88	0	4	0	0	0	0	0	0	0	0	0	0	0	0	0	0	0	0	0	3	0	0	1	1	0	0	0	0	0	0	1	1	0	1	0
1269	30	015	1	37	1	0	0	0	25	3	1	2	0	88	0	1	0	0	0	0	0	0	0	0	0	0	0	0	0	0	1	1	0	2	0	0	0	0	0	0	0	1	0	1	0	1	0	0	0
1270	30	015	1	19	0	0	1	1		4			0	88	0	4	1	0	0	0	0	0	0	0	0	0	0	0	0	0	0	0	0	3	0	0	0	0	0	0	0	0	0	0	0	0	0	0	0
1271	30	015	1	32	1	0	1	0	27	2	0	4	15	88	1	2	0	0	0	0	0	0	0	0	0	0	0	0	0	0	1	1	0	1	0	0	0	0	0	0	0	1	0	1	0	1	0	0	0
1272	30	015	1	24	1	0	1	0	20	2	1	1	1	2	0	2	0	0	1	0	0	0	1	1	0	0	0	0	0	0	1	1	0	1	0	0	1	1	1	1	0	1	1	1	1	1	0	1	0
1273	30	015	1	35	1	0	0	1	25	1	1	3	8	3	0	4	0	0	0	0	0	0	0	0	0	0	0	0	0	0	1	1	0	1	0	0	0	0	0	0	0	1	0	1	0	1	1	1	1
1274	30	015	0	94	1	0	0	1	35	2	1	8	0	88	0	1	0	0	0	0	0	0	1	1	1	1	0	0	0	0	1	1	0	2	0	0	0	0	0	1	0	1	0	1	0	1	0	1	0
1275	30	015	1	37	1	0	1	0		2	1		4	88	0	3	0	0	0	0	0	0	1	0	0	0	0	0	0	0	0	0	0	2	0	0	0	1	0	1	0	0	0	1	0	1	0	1	0
1276	30	015	1	40	1	0	0	0	23	2	1	3	5	88	0	2	0	0	0	0	0	0	0	1	0	0	0	0	0	0	0	0	0	1	0	0	0	1	0	1	0	0	0	1	0	1	0	1	0
1277	30	015	1	32	0	0	0	0	23	1	0	2	2	2	0	1	0	0	0	0	0	0	0	0	0	0	0	0	0	0	0	0	0	1	0	0	0	0	0	0	0	0	0	0	0	0	0	0	0
1278	30	015	1	39	0	0	0	0	28	2	1	5	6	1	0	2	0	0	0	0	0	0	0	0	0	0	0	0	0	0	0	0	0	1	0	0	0	0	0	0	0	0	0	0	0	0	0	0	0
1279	30	015	1	55	1	0	0	0	20	3	1	6	6	88	0	1	0	0	0	0	0	0	0	0	0	0	0	0	0	0	0	0	0	2	0	0	0	0	0	0	0	0	0	0	0	0	0	0	0
1280	30	015	1	20	0	0	0	0		3	1		0	88	0	2	0	0	0	0	0	0	0	0	0	0	0	0	0	0	1	1	1	2	0	0	0	0	0	0	0	1	0	1	0	1	1	1	1
1281	30	015	1	40	1	0	0	0	27	2	1	5	7	88	0	2	0	0	1	0	0	0	0	1	0	0	0	1	1	0	1	1	0	1	0	1	1	1	1	1	1	1	1	1	1	1	1	1	1
1282	30	015	1	27	1	1	0	1		1	1		0	88	0	4	0	0	0	0	0	0	0	0	0	0	0	0	0	0	0	0	0	3	0	0	0	0	0	0	0	0	0	0	0	0	0	0	0
1283	30	015	1	28	1	0	0	1		3	1	1	1	88	0	2	0	0	0	0	0	0	0	0	0	1	0	1	0	0	1	0	0	3	0	0	0	1	0	1	1	1	1	1	1	1	0	0	0
1284	30	015	1	34	1	0	0	0	27	3	0	3	3	1	0	1	0	0	0	0	1	0	0	0	0	1	0	0	0	0	1	0	0	1	0	0	1	1	1	1	0	1	1	1	1	1	0	0	0
1285	30	015	1	44	1	0	0	1	28	2	1	4	5	2	0	3	0	0	0	0	0	0	0	0	0	0	0	0	0	0	0	0	0	1	0	0	0	0	0	0	0	0	0	0	0	0	0	0	0
1286	30	015	1	19	0	1	0	1		4			0	88	0	3	1	0	0	0	0	0	0	0	0	0	0	0	0	0	0	0	0	2	0	0	0	1	0	0	0	0	0	0	0	1	0	0	0
1287	30	015	1	36	0	0	0	0		1	1		0	3	0	2	0	0	0	0	0	0	0	1	0	0	0	0	0	0	0	0	0	3	1	1	0	0	0	1	0	0	0	1	1	1	0	0	0
1288	30	015	1	29	0	0	0	0	26	3	0	1	2	2	0	2	0	0	0	0	0	0	0	0	0	0	0	0	0	0	0	0	0	1	0	0	0	0	0	0	0	0	0	0	0	0	0	0	0
1289	30	015	1	25	0	0	0	1		3	1	1	1	88	0	3	0	0	0	0	0	0	0	0	0	0	0	0	0	0	0	0	0	3	0	0	0	0	0	0	0	0	0	0	0	0	0	0	0
1290	30	015	1	68	1	0	0	1	30	1	1	6	3	2	1	3	0	0	0	0	0	0	1	1	0	0	0	0	0	0	0	0	0	1	0	0	0	0	0	1	0	0	0	1	0	1	0	1	0
1291	30	015	1	38	0	0	0	0		1	1	1	0	88	0	3	0	0	0	0	0	0	0	0	0	0	0	0	0	0	0	0	0	2	0	1	0	0	0	0	0	0	0	0	0	1	0	1	0
1292	30	015	1	18	0	0	0	0		4			0	88	0	2	1	0	0	0	0	0	0	1	0	0	0	0	0	0	1	1	0	2	0	0	0	0	0	1	0	1	0	1	0	1	0	1	0
1293	30	015	1	36	1	0	0	1	21	3	0	2	3	1	0	1	0	0	0	0	0	0	0	0	0	0	0	0	0	0	0	0	0	1	0	0	0	0	0	0	0	0	0	0	0	0	0	0	0
1294	30	015	1	40	1	0	0	1	23	2	1	3	3	88	0	2	0	0	0	0	0	0	0	0	0	0	0	0	0	0	0	0	0	1	0	0	0	0	0	0	0	0	0	0	0	0	0	0	0
1295	30	018	1	42	1	0	0	1	23	3	0	5	4	1	0	1	0	0	0	0	0	0	0	0	0	0	0	0	0	0	0	0	0	1	0	0	0	0	0	0	0	0	0	0	0	0	0	0	0
1296	30	018	1	71	1	0	0	0	30	4			9	1	0	1	1	0	0	0	0	0	0	0	0	0	0	0	0	0	0	0	0	1	0	0	0	0	0	0	0	0	0	0	0	0	0	0	0
1297	30	018	1	59	1	0	0	0	22	3	0	11	11	1	0	1	0	0	0	0	0	0	0	0	0	0	0	0	0	0	0	0	0	1	0	0	0	0	0	0	0	0	0	0	0	0	0	0	0
1298	30	018	0	23	1	0	0	1		4			0	88	0	3	1	0	0	0	0	0	0	0	0	0	0	0	0	0	0	0	0	2	0	0	0	0	0	0	0	0	0	0	0	0	0	0	0
1299	30	018	1	34	1	0	0	1	24	3	1	6	6	1	0	2	0	0	0	0	0	0	0	0	0	0	0	0	0	0	0	0	0	1	0	0	0	0	0	0	0	0	0	0	0	0	0	0	0
1300	30	018	1	42	1	0	0	0	28	3	1	5	5	1	0	1	0	0	0	0	0	0	0	0	0	0	0	0	0	0	0	0	0	1	0	0	0	0	0	0	0	0	0	0	0	0	0	0	0
1301	30	018	1	41	1	0	1	1	27	3	0	4	4	1	0	1	0	0	0	0	0	0	0	0	0	0	0	0	0	0	0	0	0	1	0	0	0	0	0	0	0	0	0	0	0	0	0	0	0
1302	30	018	1	24	1	0	1	1	18	3	1	2	2	88	0	1	0	0	0	0	0	0	0	0	0	0	0	0	0	0	0	0	0	1	1	1	0	0	0	0	0	0	0	0	1	1	0	0	0
1303	30	018	1	45	1	0	1	1	19	3	1	5	5	1	0	1	0	0	0	0	0	0	0	0	0	0	0	0	0	0	0	0	0	1	0	0	0	0	0	0	0	0	0	0	0	0	0	0	0
1304	30	018	1	22	1	0	1	1	19	3	0	1	1	3	0	2	0	0	0	0	0	0	0	0	0	0	0	0	0	0	0	0	0	1	0	0	1	1	0	0	0	0	0	0	1	1	0	0	0
1305	30	018	1	52	1	0	0	0	27	3	1	10	10	1	0	1	0	0	0	0	0	0	0	0	0	0	0	0	0	0	0	0	0	1	0	0	0	0	0	0	0	0	0	0	0	0	0	0	0
1306	30	018	1	35	1	0	1	1	20	3	0		1	1	0	1	0	1	0	0	1	1	1	0	0	1	1	0	0	0	0	0	0	1	0	0	0	1	1	1	0	0	1	1	1	1	0	0	0
1307	30	018	1	36	1	0	0	1	25	3	0	4	4	1	0	1	0	0	0	0	0	0	0	0	0	0	0	0	0	0	0	0	0	1	0	0	0	0	0	0	0	0	0	0	0	0	0	0	0
1308	30	018	0	50	1	0	0	0	28	3	0	2	2	88	0	1	0	0	0	0	0	0	0	0	0	0	0	0	0	0	0	0	0	2	0	0	0	0	0	0	0	0	0	0	0	0	0	0	0
1309	30	018	1	29	1	0	1	0	20	3	0	3	3	1	0	1	0	0	0	0	0	0	0	0	0	0	0	0	0	0	0	0	0	1	0	0	0	0	0	0	0	0	0	0	0	0	0	0	0
1310	30	018	0	70	1	0	0	0	35	4		5	0	88	0	1	1	0	0	0	0	0	0	0	0	0	0	0	0	0	0	0	0	2	0	0	0	0	0	0	0	0	0	0	0	0	0	0	0
1311	30	018	1	50	1	0	0	1	26	3	1	5	5	2	0	2	0	0	0	0	0	0	0	0	0	0	0	0	0	0	0	0	0	1	0	0	0	0	0	0	0	0	0	0	0	0	0	0	0
1312	30	018	1	40	1	0	1	1	20	3	0	5	5	1	0	1	0	0	0	0	0	0	0	0	0	0	0	0	0	0	0	0	0	1	0	0	0	0	0	0	0	0	0	0	0	0	0	0	0
1313	30	018	1	27	1	0	1	1	24	3	1	1	1	88	0	1	0	1	1	1	1	0	1	1	1	1	0	0	0	0	0	0	0	1	0	0	0	0	1	1	0	0	1	1	1	1	1	1	1
1314	30	018	0	73	1	0	0	1	20	4		2	0	88	1	1	1	0	0	0	0	0	0	0	0	0	0	0	0	0	0	0	0	2	0	0	0	0	0	0	0	0	0	0	0	0	0	0	0
1315	30	018	1	32	1	0	0	1	20	2	1	2	2	1	0	1	0	0	0	0	0	0	0	0	0	0	0	0	0	0	0	0	0	1	0	0	0	0	0	0	0	0	0	0	0	0	0	0	0
1316	30	018	0	65	1	0	0	0	25	4		2	2	88	0	1	1	0	0	0	0	0	0	0	0	0	0	0	0	0	0	0	0	2	0	0	0	0	0	0	0	0	0	0	0	0	0	0	0
1317	30	018	1	32	1	0	0	1	26	3	0	3	3	1	0	1	0	0	0	0	0	0	0	0	0	0	0	0	0	0	0	0	0	1	0	0	0	0	0	0	0	0	0	0	0	0	0	0	0
1318	30	018	1	50	1	0	0	0	24	3	0	7	6	88	0	2	0	1	1	1	0	0	1	1	1	0	0	0	0	0	0	0	0	1	0	0	1	1	1	1	0	0	1	1	1	1	1	1	1
1319	30	018	1	24	1	0	1	1	20	1	1	2	0	3	0	1	0	0	0	0	1	0	0	0	0	1	0	1	1	0	1	1	0	1	0	0	1	1	1	1	1	1	1	1	1	1	1	1	1
1320	30	018	1	25	1	0	1	1		3	0		2	2	0	4	0	0	0	0	0	0	0	1	0	0	0	1	1	1	1	1	1	3	1	1	1	1	0	1	1	1	1	1	1	1	1	1	1
1321	30	018	1	21	1	0	1	1		3	1		0	88	0	2	0	0	0	0	0	0	0	0	0	0	0	0	0	1	0	0	1	3	0	0	1	0	0	0	1	1	1	1	1	1	1	1	1
1322	30	018	0	19	1	0	1	0		2	1		5	88	0	1	0	0	0	0	0	0	0	0	0	0	0	0	0	0	0	0	0	2	0	0	0	0	0	0	0	0	0	0	0	0	0	1	0
1323	30	022	1	48	1	0	0	0	31	3	1	2	2	3	0	2	0	0	0	0	0	0	0	0	1	1	0	0	0	0	1	0	0	1	0	0	0	0	0	1	0	1	0	1	0	1	0	1	0
1324	30	022	1	26	1	0	0	0	23	3	0		0	1	0	1	0	0	0	0	1	0	0	0	0	1	0	0	0	0	0	0	0	3	0	0	1	1	1	1	0	0	1	1	1	1	0	0	0
1325	30	022	1	49	1	0	0	1	22	3	0	6	3	1	0	1	0	0	0	0	0	0	0	0	0	0	0	0	0	0	0	0	0	1	0	0	0	0	0	0	0	0	0	0	0	0	0	0	0
1326	30	022	1	59	1	0	0	1	19	3	1	4	3	1	0	1	0	0	0	0	0	0	0	0	0	0	0	0	0	0	0	0	0	1	0	0	0	0	0	0	0	0	0	0	0	0	0	0	0
1327	30	022	1	31	1	0	0	1	26	3	0	3	3	1	0	1	0	1	1	1	1	0	1	1	1	1	0	0	0	0	0	0	0	1	0	0	0	0	1	1	0	0	1	1	1	1	0	0	0
1328	30	022	0	65	1	0	0	1	40	4		6	0	88	0	2	1	0	0	0	0	0	0	0	0	0	0	0	0	0	0	0	0	2	0	0	0	0	0	0	0	0	0	0	0	0	0	0	0
1329	30	022	1	63	1	0	0	1	30	3	1	3	1	1	0	1	0	0	0	0	0	0	1	0	0	1	0	0	0	0	0	0	0	1	0	0	0	1	0	1	0	0	0	1	0	1	0	0	0
1330	30	022	1	45	1	0	0	0	43	3	0		3	2	0	2	0	0	0	0	0	0	0	0	0	0	0	0	0	0	0	0	0	1	0	0	0	0	0	0	0	0	0	0	0	0	0	0	0
1331	30	022	1	74	1	0	0	1	24	4		3	3	2	0	2	1	0	0	0	0	0	0	0	0	0	0	0	0	0	0	0	0	1	0	0	0	0	0	0	0	0	0	0	0	0	0	0	0
1332	30	022	1	34	1	0	0	1	25	3	0	4	4	1	0	1	0	0	0	0	0	0	0	0	0	0	0	0	0	0	0	0	0	1	0	0	0	0	0	0	0	0	0	0	0	0	0	0	0
1333	30	022	1	36	1	0	0	1	20	4		6	6	1	0	1	1	0	0	0	0	0	0	0	0	0	0	0	0	0	0	0	0	1	0	0	0	0	0	0	0	0	0	0	0	0	0	0	0
1334	30	022	0	87	1	0	0	1	25	3	0	9	9	88	0	1	0	0	0	0	0	0	0	0	0	0	0	0	0	0	0	0	0	2	0	0	0	0	0	0	0	0	0	0	0	0	0	0	0
1335	30	022	0	35	1	0	0	1		3	1		0	88	0	3	0	0	0	0	0	0	0	0	0	0	0	0	0	0	0	0	0	2	0	0	0	0	0	0	0	0	0	0	0	0	0	0	0
1336	30	022	1	52	1	0	1	1	22	3	0	7	7	1	0	1	0	0	0	0	0	0	0	0	0	1	0	0	0	0	0	0	0	1	0	0	0	0	0	1	0	0	0	1	0	1	0	0	0
1337	30	022	1	39	1	0	0	0	20	4		4	4	2	0	2	1	0	0	0	0	0	0	0	0	0	0	0	0	0	0	0	0	1	0	0	0	0	0	0	0	0	0	0	0	0	1	1	1
1338	30	022	1	35	1	0	1	0	20	3	1	4	4	1	0	1	0	0	0	0	0	0	0	0	0	0	0	0	0	0	0	0	0	1	0	0	1	1	0	0	0	0	0	0	1	1	0	0	0
1339	30	022	1	29	1	0	1	1		3	0		0	88	0	3	0	0	0	0	0	0	0	0	0	0	0	0	0	0	0	0	0	2	0	0	0	0	0	0	0	0	0	0	0	0	0	0	0
1340	30	022	1	19	1	1	1	1		4			0	88	0	3	1	0	0	0	0	0	0	0	0	0	0	0	0	0	0	0	0	2	0	0	0	0	0	0	0	0	0	0	0	0	0	0	0
1341	30	022	1	38	1	0	0	1		2	1	1	1	88	0	4	0	0	0	0	0	0	0	0	0	0	0	0	0	0	0	0	0	2	0	0	0	0	0	0	0	0	0	0	0	0	0	0	0
1342	30	022	1	42	1	0	0	0	24	3	1	4	4	1	0	1	0	0	0	0	0	0	0	0	0	0	0	0	0	0	0	0	0	1	0	0	0	0	0	0	0	0	0	0	0	0	0	0	0
1343	30	022	1	58	1	0	1	1	23	3	0	3	3	1	0	1	0	0	0	0	0	0	0	0	0	0	0	0	0	0	0	0	0	1	0	0	0	0	0	0	0	0	0	0	0	0	0	0	0
1344	30	022	1	47	1	0	0	0	25	3	0	3	3	1	0	1	0	0	0	0	0	0	0	0	0	0	0	0	0	0	0	0	0	1	0	0	0	0	0	0	0	0	0	0	0	0	0	0	0
1345	30	022	1	35	1	0	0	1	23	3	0	3	3	88	0	1	0	0	0	0	0	0	0	0	0	0	0	0	0	0	0	0	0	2	0	0	0	0	0	0	0	0	0	0	0	0	0	0	0
1346	30	022	1	22	0	1	0	1		4			0	88	0	1	1	0	0	0	0	0	1	1	0	0	0	0	0	0	0	0	0	3	0	0	0	0	0	1	0	0	0	1	0	1	0	0	0
1347	30	022	1	62	1	0	0	0	25	3	0	9	9	1	0	1	0	0	0	0	0	0	0	0	0	0	0	0	0	0	0	0	0	1	0	0	0	0	0	0	0	0	0	0	0	0	0	0	0
1348	30	022	1	24	1	0	0	1	20	3	1	1	1	1	0	1	0	0	0	0	0	0	0	0	0	0	0	0	0	0	0	0	0	1	0	0	0	0	0	0	0	0	0	0	0	0	0	0	0
1349	30	023	1	58	1	0	0	0	23	4		4	0	1	0	1	1	0	0	0	0	0	1	0	0	0	0	0	0	0	0	0	0	1	0	0	0	1	0	1	0	0	0	1	0	1	0	0	0
1350	30	023	1	59	1	0	0	0	20	3	0	6	3	1	0	1	0	0	0	0	0	0	1	0	0	0	0	0	0	0	0	0	0	1	0	0	0	0	0	1	0	0	0	1	0	1	0	0	0
1351	30	023	1	42	1	0	0	0	32	3	0	3	3	1	0	1	0	0	0	0	0	0	0	0	0	1	0	0	0	0	0	0	0	1	0	0	0	0	0	1	0	0	0	1	0	1	0	0	0
1352	30	023	1	34	1	0	0	1	28	3	1	4	4	1	0	1	0	0	0	0	0	0	0	0	0	0	0	0	0	0	0	0	0	1	0	0	0	0	0	0	0	0	0	0	0	0	0	0	0
1353	30	023	1	36	0	0	0	1	27	2	1	3	3	2	0	3	0	0	0	0	0	0	0	0	0	0	0	0	0	0	0	0	0	1	0	0	0	0	0	0	0	0	0	0	0	0	0	0	0
1354	30	023	1	80	1	0	0	0	21	4		9	2	88	0	4	1	0	0	0	0	0	0	0	0	0	0	0	0	0	0	0	0	1	0	0	0	0	0	0	0	0	0	0	0	0	0	0	0
1355	30	023	1	20	1	0	0	0		3	1		0	88	0	1	0	0	0	0	0	0	0	0	0	0	0	0	0	0	0	0	0	2	0	0	0	0	0	0	0	0	0	0	0	0	0	0	0
1356	30	023	1	22	1	0	0	1	20	3	0	1	1	88	0	2	0	0	0	0	0	0	0	0	0	0	0	0	0	0	0	0	0	1	0	0	0	0	0	0	0	0	0	0	0	0	0	0	0
1357	30	023	1	29	1	0	0	1		1	1	1	1	88	0	4	0	0	0	0	0	0	0	0	0	0	0	0	0	0	0	0	0	3	0	0	0	0	0	0	0	0	0	0	0	0	0	0	0
1358	30	023	1	22	1	0	0	1		1	1		0	88	0	4	0	0	0	0	0	0	0	0	0	0	0	0	0	0	0	0	0	2	0	0	0	0	0	0	0	0	0	0	0	0	0	0	0
1359	30	023	1	60	1	0	0	0	24	4		5	2	1	0	1	1	0	0	0	0	0	1	0	0	0	0	0	0	0	1	0	0	1	0	0	0	1	0	1	0	1	0	1	0	1	0	0	0
1360	30	023	1	40	1	0	0	0	26	3	0	2	2	1	0	1	0	0	0	0	0	0	0	0	0	0	0	1	0	0	1	0	0	1	0	0	0	1	0	0	1	1	1	1	1	1	0	0	0
1361	30	023	1	41	1	0	0	1	21	3	0	3	3	1	0	2	0	0	0	0	0	0	0	0	0	0	0	0	0	0	0	0	0	1	0	0	0	0	0	0	0	0	0	0	0	0	0	0	0
1362	30	023	1	74	1	0	0	1	27	4		8	2	1	0	1	1	0	0	0	0	0	0	0	0	0	0	0	0	0	1	0	0	1	0	0	0	0	0	0	0	1	0	1	0	1	0	0	0
1363	30	023	1	24	1	0	0	1	24	3	1	1	1	88	0	1	0	0	0	0	0	0	0	0	0	0	0	0	0	0	0	0	0	1	0	0	0	0	0	0	0	0	0	0	0	0	0	0	0
1364	30	023	1	64	1	0	0	1	25	4		7	3	2	0	4	1	0	0	0	0	0	0	0	0	0	0	0	0	0	0	0	0	1	0	0	0	0	0	0	0	0	0	0	0	0	0	0	0
1365	30	023	1	42	1	0	0	1	28	3	1	3	6	88	0	4	0	0	0	0	0	0	0	0	0	0	0	0	0	0	0	0	0	1	0	0	0	0	0	0	0	0	0	0	0	0	0	0	0
1366	30	023	1	27	0	0	0	0		4			0	88	0	4	1	0	0	0	0	0	0	0	0	0	0	0	0	0	0	0	0	2	0	0	0	0	0	0	0	0	0	0	0	0	0	0	0
1367	30	023	1	26	1	0	0	1	25	2	1		0	2	0	3	0	0	0	0	0	0	0	0	0	0	0	0	0	0	0	0	0	1	0	0	0	0	0	0	0	0	0	0	0	0	0	0	0
1368	30	023	1	69	1	0	0	1	40	2	1	5	0	1	0	3	0	0	0	0	0	0	0	0	0	0	0	0	0	0	0	0	0	1	0	0	0	0	0	0	0	0	0	0	0	0	0	0	0
1369	30	023	1	37	1	0	1	1	31	3	0	3	3	2	0	4	0	0	0	0	0	0	0	1	1	0	0	0	0	0	0	0	0	1	0	1	0	1	0	1	0	0	0	1	0	1	1	1	1
1370	30	023	1	37	1	0	0	1	25	3	0	3	3	1	0	1	0	0	0	0	0	0	0	0	0	0	0	0	0	0	0	0	0	1	0	0	0	0	0	0	0	0	0	0	0	0	0	0	0
1371	30	023	1	20	0	0	0	0		4			0	88	0	3	1	0	0	0	0	0	0	0	0	0	0	0	0	0	0	0	0	2	0	0	0	0	0	0	0	0	0	0	0	0	0	0	0
1372	30	023	1	20	0	0	1	1		3	1		1	88	0	2	0	0	0	0	0	0	0	0	0	0	0	0	0	0	0	0	0	3	0	0	0	0	0	0	0	0	0	0	0	0	0	1	0
1373	30	023	1	42	1	0	0	1	26	2	1	7	8	2	0	1	0	0	0	0	0	0	0	0	0	0	0	0	0	0	0	0	0	1	0	0	0	1	0	0	0	0	0	0	0	1	0	0	0
1374	30	023	1	20	1	0	1	0	18	2	1	1	1	88	0	4	0	0	0	0	0	0	0	0	0	0	0	0	0	0	0	0	0	1	0	0	0	0	0	0	0	0	0	0	0	0	0	1	0
1375	30	023	1	22	0	0	0	1		2	1		2	88	0	4	0	0	0	0	0	0	0	0	0	0	0	0	0	0	1	1	0	2	0	0	0	1	0	0	0	1	0	1	0	1	0	0	0
1376	30	023	1	25	1	0	1	1	23	3	1	1	7	2	0	2	0	0	0	0	0	0	0	0	0	0	0	0	0	0	0	0	0	1	0	0	0	0	0	0	0	0	0	0	0	0	0	0	0
1377	30	023	1	31	1	0	0	1	27	1	1	1	1	2	0	4	0	0	0	0	0	0	0	0	0	0	0	0	0	0	0	0	0	1	0	0	0	0	0	0	0	0	0	0	0	0	0	0	0
1378	30	023	1	45	1	0	1	0	22	3	1	5	5	1	0	2	0	0	0	0	0	0	0	1	1	0	0	0	0	0	1	1	0	1	0	0	0	0	0	1	0	1	0	1	0	1	0	0	0
1379	30	023	1	44	1	0	0	1	25	2	1	6	8	1	0	1	0	0	0	0	0	0	0	0	0	0	0	0	0	0	1	1	0	1	0	0	1	1	0	0	0	1	0	1	1	1	0	0	0
1380	30	023	1	43	1	0	0	1	21	2	1	5	5	3	0	1	0	0	0	0	0	0	1	1	1	1	0	0	0	0	1	1	0	1	0	1	0	0	0	1	0	1	0	1	0	1	0	0	0
1381	30	023	1	64	1	0	0	1	25	3	1	7	4	2	0	4	0	0	0	0	0	0	0	0	0	0	0	0	0	0	0	0	0	1	0	0	0	1	0	0	0	0	0	0	0	1	0	1	0
1382	30	023	1	51	1	0	0	1	25	3	1	2	2	1	0	2	0	0	0	0	0	0	0	0	0	0	0	0	0	0	0	0	0	1	0	0	1	1	0	0	0	0	0	0	1	1	0	0	0
1383	30	023	1	36	1	0	1	1	31	3	0	0	2	2	0	4	0	0	0	0	0	0	0	0	0	0	0	0	0	0	0	0	0	1	0	0	0	1	0	0	0	0	0	0	0	1	0	0	0
1384	30	023	1	26	1	0	1	1	24	3	0	1	1	88	0	4	0	0	0	0	0	0	0	0	0	0	0	0	0	0	0	0	0	2	0	0	0	0	0	0	0	0	0	0	0	0	0	0	0
1385	30	036	1	29	1	0	1	1	27	1	1	3	3	3	0	4	0	0	0	0	0	0	0	0	0	0	0	0	0	0	0	0	0	1	0	0	0	0	0	0	0	0	0	0	0	0	1	1	1
1386	30	036	1	41	0	0	0	0	19	2	1	6	6	1	0	1	0	0	0	0	0	0	0	0	0	0	0	1	1	0	1	1	0	1	0	0	0	1	0	0	1	1	1	1	1	1	0	0	0
1387	30	036	1	36	1	0	0	1	28	3	0	3	3	1	0	3	0	0	0	0	0	0	0	0	0	0	0	0	0	0	0	0	0	1	0	0	0	0	0	0	0	0	0	0	0	0	0	0	0
1388	30	036	1	45	1	0	1	1	20	3	0	6	7	3	0	2	0	0	0	0	0	0	0	0	0	0	0	0	0	0	0	0	0	1	0	0	0	0	0	0	0	0	0	0	0	0	0	0	0
1389	30	036	1	36	1	0	1	1	28	3	0	3	3	3	0	1	0	0	0	0	0	0	0	0	0	0	0	0	0	0	0	0	0	1	0	0	0	0	0	0	0	0	0	0	0	0	0	0	0
1390	30	036	1	32	1	0	0	1	26	3	0	1	1	88	0	1	0	0	0	0	0	0	0	0	0	0	0	0	0	0	0	0	0	1	0	0	0	0	0	0	0	0	0	0	0	0	0	0	0
1391	30	036	1	50	1	0	0	1	20	3	1	9	9	1	0	1	0	0	0	0	0	0	0	0	0	0	0	0	0	0	0	0	0	1	0	0	0	0	0	0	0	0	0	0	0	0	0	0	0
1392	30	036	1	52	1	0	0	1	20	3	1	4	4	88	0	1	0	0	0	0	0	0	0	0	0	0	0	0	0	0	0	0	0	1	0	0	0	0	0	0	0	0	0	0	0	0	0	0	0
1393	30	036	1	36	1	0	0	1	31	1	1	3	0	2	0	4	0	0	0	0	0	0	0	0	0	0	0	0	0	0	0	0	0	1	0	0	0	0	0	0	0	0	0	0	0	0	0	0	0
1394	30	036	1	35	1	0	1	1	22	3	1	5	5	1	0	1	0	0	0	0	0	0	0	0	0	0	0	0	0	0	0	0	0	1	1	1	0	0	0	0	0	0	0	0	1	1	0	0	0
1395	30	036	1	30	1	0	0	1	20	3	1	5	5	2	0	2	0	0	0	0	0	0	0	0	0	0	0	0	0	0	0	0	0	1	0	0	0	0	0	0	0	0	0	0	0	0	0	0	0
1396	30	036	1	25	1	0	0	1	23	3	1	1	1	1	0	3	0	0	0	0	0	0	0	0	0	0	0	0	0	0	0	0	0	1	0	1	0	0	0	0	0	0	0	0	0	1	0	0	0
1397	30	036	1	60	1	0	0	1	28	1	1	11	11	2	0	2	0	0	0	0	0	0	0	0	0	0	0	0	0	0	0	0	0	1	0	0	0	0	0	0	0	0	0	0	0	0	0	0	0
1398	30	036	1	52	1	0	0	0	32	3	1	8	8	2	1	4	0	0	0	0	0	0	0	0	0	0	0	0	0	0	0	0	0	1	0	0	1	1	0	0	0	0	0	0	1	1	0	1	0
1399	30	036	1	32	1	0	0	0	24	3	1	3	3	1	0	3	0	0	0	0	0	0	0	0	0	0	0	0	0	0	0	0	0	1	0	0	0	1	0	0	0	0	0	0	0	1	0	0	0
1400	30	036	1	48	1	0	0	1	30	3	1	5	5	1	0	1	0	0	0	0	0	0	0	0	0	0	0	0	0	0	0	0	0	1	0	0	0	0	0	0	0	0	0	0	0	0	0	0	0
1401	30	036	1	60	1	0	0	0	32	1	1	7	6	2	0	2	0	0	0	0	0	0	0	1	0	1	0	1	1	0	1	1	0	1	0	0	0	1	0	1	1	1	1	1	1	1	0	1	0
1402	30	036	1	34	1	0	1	1	26	1	1	4	4	2	0	3	0	0	0	0	0	0	0	0	0	0	0	0	0	0	0	0	0	1	0	0	0	0	0	0	0	0	0	0	0	0	0	0	0
1403	30	036	1	59	1	0	0	1	26	1	1	5	2	2	0	4	0	0	0	0	0	0	0	0	0	0	0	0	0	0	0	0	0	1	0	0	0	0	0	0	0	0	0	0	0	0	0	0	0
1404	30	036	1	42	1	0	0	1	28	1	1	2	4	3	1	2	0	0	0	0	0	0	0	0	0	0	0	0	0	0	1	0	0	1	0	0	0	0	0	0	0	1	0	1	0	1	0	1	0
1405	30	036	0	20	1	1	0	0		4			0	88	0	4	1	0	0	0	0	0	0	0	0	1	0	0	0	0	0	0	0	2	0	0	0	0	0	1	0	0	0	1	0	1	0	0	0
1406	30	036	1	25	1	0	1	1	20	2	1	1	1	88	0	3	0	0	1	0	0	0	0	1	0	0	0	1	1	0	1	1	0	1	0	0	0	0	1	1	1	1	1	1	1	1	1	1	1
1407	30	036	1	27	1	0	1	1	23	2	1	1	4	2	0	4	0	0	0	0	0	0	0	0	0	0	0	1	0	0	1	0	0	1	0	0	1	1	0	0	1	1	1	1	1	1	0	1	0
1408	30	036	1	19	1	0	0	0		1	1		2	88	1	4	0	0	0	0	0	0	0	0	0	0	0	1	1	0	1	1	0	3	0	0	0	0	0	0	1	1	1	1	1	1	0	0	0
1409	30	036	1	26	1	0	0	1	19	1	1	4	4	2	1	3	0	0	0	0	0	0	0	1	0	0	0	1	1	0	1	1	0	1	1	1	1	1	0	1	1	1	1	1	1	1	0	1	0
1410	30	036	1	28	0	1	1	1	25	1	1	1	1	2	0	4	0	0	0	0	0	0	0	0	0	0	0	0	0	0	0	0	0	1	1	1	1	1	0	0	0	0	0	0	1	1	0	0	0
1411	30	036	0	87	1	0	0	1	25	3	1	15	0	88	0	2	0	0	0	0	0	0	0	0	0	0	0	0	0	0	0	0	0	2	0	0	0	0	0	0	0	0	0	0	0	0	0	0	0
1412	30	036	1	25	1	1	1	0		1	1	1	1	88	0	4	0	0	0	0	0	0	1	1	1	1	0	1	1	0	1	1	0	3	0	0	0	0	0	1	1	1	1	1	1	1	1	1	1
1413	30	036	1	40	0	0	1	0	26	1	1	2	3	2	0	2	0	0	0	0	0	0	0	0	0	0	0	0	0	0	0	0	0	1	0	1	0	1	0	0	0	0	0	0	0	1	0	0	0
1414	30	036	1	28	0	0	1	1		1	1		0	88	0	4	0	0	0	0	0	0	0	0	0	0	0	0	0	0	1	1	0	3	0	0	0	0	0	0	0	1	0	1	0	1	0	0	0
1415	30	036	1	74	1	0	1	1	25	4		9	5	2	1	4	1	0	0	0	0	0	0	0	0	0	0	0	0	0	0	0	0	1	0	0	0	0	0	0	0	0	0	0	0	0	0	0	0
1416	30	036	1	74	1	0	0	0	33	3	1	13	20	2	0	2	0	0	0	0	0	0	0	0	0	0	0	0	0	0	1	1	0	1	0	0	0	0	0	0	0	1	0	1	0	1	0	1	0
1417	30	036	1	27	1	0	0	1	19	1	1	3	3	1	0	1	0	1	1	1	1	0	1	1	1	1	0	0	0	0	0	0	0	1	0	0	0	0	1	1	0	0	1	1	1	1	0	1	0
1418	30	036	1	76	1	0	0	1	28	4		6	0	88	0	2	1	0	0	0	0	0	0	1	1	1	0	0	0	0	0	0	0	1	0	1	0	0	0	1	0	0	0	1	0	1	0	1	0
1419	30	036	1	72	1	0	0	1	31	4		7	1	3	1	1	1	0	0	0	0	0	1	1	0	0	0	0	0	0	1	1	0	1	0	0	0	1	0	1	0	1	0	1	0	1	0	0	0
1420	30	036	1	31	0	1	0	1	21	1	1	2	6	1	0	4	0	0	0	0	0	0	0	1	0	0	0	0	0	0	0	0	0	1	0	0	0	1	0	1	0	0	0	1	0	1	0	0	0
1421	30	036	1	34	1	0	0	1	33	1	1	3	3	1	0	3	0	0	0	0	0	0	0	0	0	0	0	0	0	0	0	0	0	1	0	0	0	0	0	0	0	0	0	0	0	0	0	0	0
1422	30	036	1	33	0	0	1	1	25	1	1	3	3	1	0	1	0	0	0	0	0	0	0	1	0	0	0	1	1	0	1	1	0	1	0	0	0	1	0	1	1	1	1	1	1	1	0	1	0
1423	30	036	1	42	1	0	1	0	21	3	1	4	3	1	0	1	0	0	0	0	0	0	1	1	1	1	0	0	0	0	0	0	0	1	0	0	0	0	0	1	0	0	0	1	0	1	0	0	0
1424	30	036	0	40	1	0	0	0	25	2	1	11	11	88	1	1	0	0	0	0	0	0	0	1	1	0	0	0	0	0	1	0	0	2	0	0	0	0	0	1	0	1	0	1	0	1	0	1	0
1425	30	036	1	65	0	0	0	0	40	4		7	7	2	1	2	1	0	0	0	0	0	0	0	0	0	0	0	0	0	0	0	0	1	0	1	0	1	0	0	0	0	0	0	0	1	0	0	0
1426	30	036	1	38	1	0	0	0	18	1	1	5	5	2	0	2	0	0	0	0	0	0	0	1	0	0	0	0	0	0	1	1	0	1	0	0	1	1	0	1	0	1	0	1	1	1	0	1	0
1427	30	036	1	62	1	0	0	1	34	1	1	6	3	2	0	3	0	0	0	0	0	0	0	0	0	0	0	0	0	0	1	0	0	1	0	0	0	0	0	0	0	1	0	1	0	1	0	0	0
1428	30	036	1	25	0	0	0	1	24	3	1	1	1	2	0	4	0	0	0	0	0	0	0	1	0	0	0	0	0	0	0	0	0	1	0	0	0	0	0	1	0	0	0	1	0	1	0	1	0
1429	30	036	1	33	0	0	0	0	28	3	0	3	3	88	0	2	0	0	0	0	0	0	0	0	0	0	0	0	0	0	1	0	0	1	0	0	0	1	0	0	0	1	0	1	0	1	0	0	0
1430	30	036	1	18	0	1	0	1		1	1		0	88	0	3	0	0	0	0	0	0	0	0	0	0	0	0	0	0	0	0	0	2	0	0	0	1	0	0	0	0	0	0	0	1	0	0	0
1431	30	036	1	51	1	0	0	0	28	1	1	2	3	88	0	4	0	0	0	0	0	0	0	0	0	0	0	0	0	0	0	0	0	2	0	0	0	0	0	0	0	0	0	0	0	0	0	0	0
1432	30	036	1	21	1	0	1	0		2	1		0	88	0	1	0	0	0	0	0	0	0	1	0	0	0	0	0	0	0	0	0	3	0	1	0	1	0	1	0	0	0	1	0	1	0	1	0
1433	30	036	1	46	1	0	0	1	35	1	1	2	2	3	0	1	0	0	0	0	0	0	0	0	0	0	0	0	0	0	1	1	0	1	0	0	0	1	0	0	0	1	0	1	0	1	0	1	0
1434	30	037	1	23	0	0	1	1		3	0		0	88	0	4	0	0	0	0	0	0	0	0	0	0	0	0	0	0	0	0	0	3	0	0	1	1	0	0	0	0	0	0	1	1	0	0	0
1435	30	037	1	28	1	0	1	0	25	3	0	1	2	1	0	1	0	0	0	0	0	0	1	0	0	0	0	0	0	0	0	0	0	1	0	0	0	1	0	1	0	0	0	1	0	1	0	0	0
1436	30	037	1	27	1	0	0	1		1	1	1	1	88	0	4	0	0	0	0	0	0	0	0	0	0	0	0	0	0	0	0	0	2	0	0	0	0	0	0	0	0	0	0	0	0	1	1	1
1437	30	037	1	35	0	0	0	1	19	2	0	6	2	2	0	2	0	0	1	0	0	0	0	1	0	0	0	0	0	0	0	0	0	1	0	0	1	1	1	1	0	0	1	1	1	1	0	1	0
1438	30	037	1	34	1	0	0	0	25	1	1	3	2	3	0	1	0	0	0	0	0	0	1	1	1	1	0	0	1	0	1	1	1	1	0	0	1	1	0	1	1	1	1	1	1	1	0	0	0
1439	30	037	0	87	1	0	0	1	30	4		7	0	88	0	2	1	0	0	0	0	0	0	0	0	0	0	0	0	0	0	0	0	2	0	0	0	0	0	0	0	0	0	0	0	0	0	1	0
1440	30	037	1	78	1	0	0	1	30	4		13	0	2	0	2	1	0	0	0	0	0	1	1	0	0	0	1	1	0	1	1	0	1	0	0	0	1	0	1	1	1	1	1	1	1	1	1	1
1441	30	037	1	33	1	0	1	1		2	1	3	2	2	0	3	0	0	0	0	0	0	0	0	0	0	0	0	0	0	0	0	0	3	0	0	0	0	0	0	0	0	0	0	0	0	0	0	0
1442	30	037	1	63	1	0	1	1	27	1	1	8	6	2	0	4	0	0	0	0	0	0	1	0	0	0	0	0	0	0	0	0	0	1	0	0	0	0	0	1	0	0	0	1	0	1	0	0	0
1443	30	037	1	35	0	0	1	1		3	0		1	88	0	3	0	0	0	0	0	0	0	0	0	0	0	1	1	0	1	1	0	2	0	0	0	0	0	0	1	1	1	1	1	1	0	0	0
1444	30	037	1	54	1	0	0	1	25	3	1	8	5	1	0	1	0	0	0	0	0	0	0	0	0	1	0	0	0	0	0	0	0	1	0	0	1	1	0	1	0	0	0	1	1	1	0	0	0
1445	30	037	1	38	1	0	0	0	20	2	1	8	8	1	0	1	0	0	0	0	0	0	0	0	0	0	0	0	0	0	1	0	0	1	0	1	0	0	0	0	0	1	0	1	0	1	0	0	0
1446	30	037	1	19	1	0	0	1		3	0		0	88	0	3	0	0	0	0	0	0	0	0	0	0	0	0	0	0	0	0	0	2	0	0	0	0	0	0	0	0	0	0	0	0	0	0	0
1447	30	037	1	38	0	0	0	1	24	3	0	6	6	1	0	1	0	0	0	0	0	0	0	0	0	1	0	0	0	0	0	0	0	1	0	0	1	1	0	1	0	0	0	1	1	1	0	0	0
1448	30	037	1	35	1	0	0	1	24	3	0	6	6	3	0	2	0	0	0	0	0	0	0	0	0	1	0	0	0	0	1	0	0	1	0	0	0	0	0	1	0	1	0	1	0	1	0	0	0
1449	30	037	1	32	1	0	0	1	25	2	0	2	2	3	0	1	0	0	0	0	0	0	0	0	0	0	0	0	0	0	0	0	0	1	0	0	0	0	0	0	0	0	0	0	0	0	0	0	0
1450	30	037	1	39	1	0	0	1	21	3	1	4	4	1	0	1	0	0	0	0	0	0	0	0	0	0	0	0	0	0	0	0	0	1	0	0	0	0	0	0	0	0	0	0	0	0	0	0	0
1451	30	037	1	40	1	0	0	0	28	3	1	4	3	2	0	2	0	0	0	0	0	0	1	0	0	0	0	0	0	0	1	0	0	1	0	0	1	1	0	1	0	1	0	1	1	1	0	0	0
1452	30	037	1	42	1	0	0	1	30	3	0	2	2	1	0	1	0	0	0	0	0	0	0	0	0	0	0	0	0	0	0	0	0	1	0	0	0	0	0	0	0	0	0	0	0	0	0	0	0
1453	30	037	1	29	1	0	0	1	26	3	0		2	1	0	2	0	0	0	0	0	0	0	0	0	0	0	0	0	0	0	0	0	1	0	0	0	0	0	0	0	0	0	0	0	0	0	0	0
1454	30	037	1	30	1	0	0	0	26	3	0	1	1	88	0	1	0	0	0	0	0	0	1	0	0	1	0	0	0	0	1	0	0	2	1	1	0	0	0	1	0	1	0	1	1	1	0	0	0
1455	30	037	1	39	1	0	0	1	23	3	0	3	3	88	0	1	0	0	0	0	0	0	0	0	0	0	0	0	0	0	0	0	0	1	0	0	0	0	0	0	0	0	0	0	0	0	0	0	0
1456	30	037	1	47	1	0	1	1	25	3	1	5	5	1	0	1	0	0	0	0	0	0	0	0	0	0	0	0	0	0	0	0	0	1	0	0	0	0	0	0	0	0	0	0	0	0	0	0	0
1457	30	037	1	63	1	0	0	0	24	3	1	7	4	2	0	1	0	0	0	0	0	0	1	0	0	1	0	1	0	0	1	0	0	1	0	0	0	1	0	1	1	1	1	1	1	1	0	0	0
1458	30	037	1	72	0	0	0	1	34	3	0	4	5	3	0	1	0	0	0	0	0	0	0	0	0	0	0	0	0	0	0	0	0	1	0	0	0	0	0	0	0	0	0	0	0	0	0	0	0
1459	30	037	1	46	1	0	0	0	25	3	0		2	1	0	1	0	0	0	0	0	0	0	0	0	0	0	0	0	0	0	0	0	1	0	0	0	0	0	0	0	0	0	0	0	0	0	0	0
1460	30	037	1	30	1	0	0	0	26	3	0	3	3	1	0	2	0	0	0	0	0	0	0	0	0	0	0	0	0	0	0	0	0	1	0	0	0	0	0	0	0	0	0	0	0	0	0	0	0
1461	30	037	1	38	1	0	0	1	25	3	1	3	3	1	0	1	0	0	0	0	0	0	0	0	0	0	0	0	0	0	0	0	0	1	0	0	0	0	0	0	0	0	0	0	0	0	0	0	0
1462	30	037	0	23	0	0	0	1		2	1		0	88	0	4	0	0	0	0	0	0	0	0	0	0	0	0	0	0	0	0	0	2	0	0	0	0	0	0	0	0	0	0	0	0	0	0	0
1463	30	037	1	32	1	0	1	1		3	0		0	88	0	1	0	0	0	0	0	0	0	0	0	0	0	0	0	0	0	0	0	2	0	0	0	0	0	0	0	0	0	0	0	0	0	0	0
1464	30	037	1	33	1	1	1	1	25	2	1		2	2	0	4	0	0	0	0	0	0	0	0	0	0	0	0	0	0	0	0	0	1	0	0	0	0	0	0	0	0	0	0	0	0	0	0	0
1465	30	037	1	63	1	0	0	1	24	3	0	5	1	3	0	2	0	0	0	0	0	0	0	0	0	0	0	0	0	0	0	0	0	1	0	0	0	0	0	0	0	0	0	0	0	0	0	0	0
1466	30	037	1	40	1	0	0	1	30	3	1	3	3	3	0	1	0	0	0	0	0	0	0	0	0	0	0	0	0	0	0	0	0	1	0	0	0	0	0	0	0	0	0	0	0	0	0	0	0
1467	30	037	1	52	1	0	0	1	31	3	1	4	4	3	0	1	0	0	0	0	0	0	0	0	0	0	0	0	0	0	0	0	0	1	0	0	0	0	0	0	0	0	0	0	0	0	0	0	0
1468	30	037	1	37	1	0	1	1	32	3	1	3	3	1	0	3	0	0	0	0	0	0	0	0	0	0	0	0	0	0	0	0	0	1	0	0	0	0	0	0	0	0	0	0	0	0	0	0	0
1469	30	037	1	32	1	0	0	1	29	3	0	2	2	2	0	3	0	0	0	0	0	0	0	0	0	0	0	0	0	0	0	0	0	1	0	0	0	0	0	0	0	0	0	0	0	0	0	0	0
1470	30	037	0	23	0	0	0	1		1	1		0	88	0	4	0	0	0	0	0	0	0	0	0	0	0	0	0	0	0	0	0	2	0	0	0	0	0	0	0	0	0	0	0	0	0	0	0
1471	30	037	1	23	0	1	0	1		4			0	88	0	4	1	0	0	0	0	0	0	0	0	0	0	0	0	0	0	0	0	2	0	0	0	0	0	0	0	0	0	0	0	0	0	0	0
1472	30	037	1	51	1	0	0	1	24	3	0	5	5	1	0	1	0	0	0	0	0	0	0	0	0	0	0	0	0	0	0	0	0	1	0	0	0	0	0	0	0	0	0	0	0	0	0	0	0
1473	30	037	1	44	1	0	0	0		3	1	1	1	88	0	2	0	0	0	0	0	0	0	0	0	0	0	0	0	0	0	0	0	2	1	1	0	0	0	0	0	0	0	0	1	1	0	0	0
1474	30	037	1	31	0	1	0	1	23	2	1	1	1	3	0	4	0	1	1	1	0	0	1	1	1	0	0	0	0	0	0	0	0	1	0	1	0	1	1	1	0	0	1	1	1	1	0	0	0
1475	30	037	0	50	1	0	0	1	41	4		3	3	88	0	2	1	0	0	0	0	0	0	0	0	0	0	0	0	0	0	0	0	2	0	0	0	0	0	0	0	0	0	0	0	0	0	0	0
1476	30	037	0	29	1	0	0	1		4			0	88	0	4	1	0	0	0	0	0	0	0	0	0	0	0	0	0	0	0	0	2	0	0	0	0	0	0	0	0	0	0	0	0	0	0	0
1477	30	037	1	46	1	0	0	1	21	2	1	8	8	3	0	2	0	0	0	0	0	0	0	0	0	0	0	0	0	0	0	0	0	1	0	1	0	0	0	0	0	0	0	0	0	1	0	0	0
1478	30	037	1	32	1	0	1	1	31	3	1	1	1	3	0	3	0	0	0	0	0	0	0	0	0	0	0	0	0	0	0	0	0	1	0	0	0	0	0	0	0	0	0	0	0	0	0	0	0
1479	30	037	1	75	1	0	0	1	20	4		14	14	1	0	1	1	0	0	0	0	0	0	0	0	0	0	0	0	0	0	0	0	1	0	0	0	0	0	0	0	0	0	0	0	0	0	0	0
1480	30	037	1	24	1	1	1	1		4			0	88	0	4	1	0	0	0	0	0	0	0	0	0	0	0	0	0	0	0	0	2	0	0	0	0	0	0	0	0	0	0	0	0	0	0	0
1481	30	037	1	45	1	0	0	0	25	3	0	2	2	1	0	1	0	0	0	0	0	0	0	0	0	0	0	0	0	0	0	0	0	1	0	0	0	0	0	0	0	0	0	0	0	0	0	0	0
1482	30	037	1	31	1	0	0	0	26	2	1	1	1	2	0	3	0	0	0	0	0	0	0	0	0	0	0	0	0	0	0	0	0	1	0	0	0	0	0	0	0	0	0	0	0	0	0	0	0
1483	30	037	1	29	0	0	0	1		4			0	88	0	4	1	0	0	0	0	0	0	0	0	0	0	0	0	0	0	0	0	3	0	0	0	0	0	0	0	0	0	0	0	0	0	1	0
1484	30	037	1	56	1	0	0	0	24	3	1	6	2	1	0	1	0	0	0	0	0	0	0	0	0	0	0	0	0	0	0	0	0	1	0	0	0	0	0	0	0	0	0	0	0	0	0	0	0
1485	30	043	1	31	1	0	1	0	21	3	1	3	3	88	0	1	0	1	1	0	0	0	1	1	0	0	0	1	1	0	1	1	0	1	0	0	0	0	1	1	1	1	1	1	1	1	1	1	1
1486	30	043	1	34	1	0	0	0	20	3	1	3	3	1	0	1	0	1	1	1	1	0	1	1	1	1	1	1	1	1	1	1	1	1	0	0	1	1	1	1	1	1	1	1	1	1	1	1	1
1487	30	043	1	50	1	0	0	0	25	3	1	4	4	1	1	1	0	0	0	0	0	0	0	0	0	0	0	0	0	0	0	0	0	1	0	0	0	0	0	0	0	0	0	0	0	0	0	0	0
1488	30	043	1	35	1	0	0	0	23	3	0	2	2	1	0	1	0	0	0	0	0	0	1	0	0	0	0	0	0	0	0	0	0	1	0	0	1	1	0	1	0	0	0	1	1	1	0	0	0
1489	30	043	1	20	0	1	1	1		1	1		3	88	0	3	0	0	0	0	0	0	0	0	0	0	0	0	0	0	0	0	0	3	0	0	0	0	0	0	0	0	0	0	0	0	1	1	1
1490	30	043	0	23	1	0	1	1		2	1		3	88	0	1	0	0	0	0	0	0	0	0	0	0	0	0	0	0	1	1	1	2	0	0	0	0	0	0	0	1	0	1	0	1	0	1	0
1491	30	043	0	20	0	0	0	1		3	1		0	88	0	4	0	0	0	0	0	0	0	0	0	0	0	0	0	0	0	0	0	2	0	0	0	0	0	0	0	0	0	0	0	0	0	0	0
1492	30	043	1	47	1	0	0	1	36	2	1	5	5	2	0	4	0	0	0	0	0	0	0	0	0	0	0	0	0	0	1	0	0	1	0	0	0	0	0	0	0	1	0	1	0	1	0	0	0
1493	30	043	1	22	1	0	0	1		3	0		0	88	0	3	0	0	0	0	0	0	0	0	0	0	0	0	0	0	0	0	0	3	0	0	0	0	0	0	0	0	0	0	0	0	0	0	0
1494	30	043	1	29	1	0	0	1	25	3	1	2	3	1	0	3	0	0	0	0	0	0	0	0	0	0	0	0	0	0	0	0	0	1	0	0	0	0	0	0	0	0	0	0	0	0	0	0	0
1495	30	043	1	64	1	0	0	1	31	4		13	0	2	0	4	1	0	0	0	0	0	0	0	0	1	0	0	0	0	1	0	0	1	0	0	0	0	0	1	0	1	0	1	0	1	0	0	0
1496	30	043	1	42	1	0	0	0	28	3	0	5	5	2	0	2	0	0	0	0	0	0	0	0	0	0	0	0	0	0	1	0	0	1	0	0	1	1	0	0	0	1	0	1	1	1	0	0	0
1497	30	043	1	53	0	0	0	1	25	1	1	4	4	2	0	4	0	0	0	0	0	0	0	0	0	0	0	0	0	0	0	0	0	1	0	0	0	0	0	0	0	0	0	0	0	0	0	0	0
1498	30	043	1	40	1	0	0	0	31	3	1	4	4	3	0	1	0	0	0	0	0	0	0	0	0	0	0	0	0	0	1	0	0	1	1	1	1	1	0	0	0	1	0	1	1	1	0	0	0
1499	30	043	1	42	1	0	0	1	20	4		7	2	2	0	4	1	0	0	0	0	0	0	1	0	0	0	0	0	0	0	0	0	1	0	0	0	1	0	1	0	0	0	1	0	1	0	0	0
1500	30	043	1	45	1	0	0	1	26	3	0	1	1	88	0	3	0	0	0	0	0	0	0	0	0	0	0	0	0	0	0	1	0	2	0	0	0	0	0	0	0	1	0	1	0	1	0	1	0
1501	30	043	1	37	1	0	0	0	24	1	1	1	2	3	0	1	0	0	0	0	0	0	0	1	1	1	0	0	0	0	1	1	0	1	0	0	0	0	0	1	0	1	0	1	0	1	0	1	0
1502	30	043	1	45	1	0	1	0	30	1	1	5	5	1	0	1	0	0	0	0	0	0	0	1	0	0	0	0	0	0	1	0	0	1	0	0	0	1	0	1	0	1	0	1	0	1	1	1	1
1503	30	043	1	29	0	1	0	1	28	1	1	1	3	2	0	4	0	0	0	0	0	0	0	0	0	0	0	0	0	0	0	0	0	1	1	1	0	0	0	0	0	0	0	0	1	1	0	0	0
1504	30	043	1	39	1	0	0	1	21	2	1	4	5	2	0	2	0	0	0	0	0	0	0	0	0	0	0	0	0	0	1	1	0	1	0	0	0	1	0	0	0	1	0	1	0	1	0	1	0
1505	30	043	1	42	1	0	0	0	25	1	1	6	8	2	0	3	0	0	0	0	0	0	0	0	0	0	0	0	0	0	0	0	0	1	0	0	0	0	0	0	0	0	0	0	0	0	0	0	0
1506	30	043	1	23	0	0	1	0		3	1		1	88	0	1	0	0	0	0	0	0	0	0	0	0	0	1	0	0	1	1	0	2	0	0	0	1	0	0	1	1	1	1	1	1	0	0	0
1507	30	043	0	60	1	0	0	0	30	3	0	3	1	88	0	2	0	0	0	0	0	0	0	0	0	0	0	0	0	0	1	0	0	2	0	1	0	1	0	0	0	1	0	1	0	1	0	0	0
1508	30	043	1	63	1	0	0	0	34	2	1	14	6	1	0	1	0	0	0	0	0	0	0	1	1	0	0	0	0	0	0	0	0	1	0	0	0	1	0	1	0	0	0	1	0	1	0	0	0
1509	30	043	1	58	1	0	0	1	24	4		5	4	1	0	3	1	0	0	0	0	0	0	0	0	0	0	0	0	0	0	0	0	1	0	0	0	1	0	0	0	0	0	0	0	1	0	0	0
1510	30	043	1	36	1	1	0	1	20	2	1	3	3	2	0	3	0	0	0	0	0	0	0	0	0	0	0	0	0	0	0	0	0	1	0	1	0	1	0	0	0	0	0	0	0	1	0	0	0
1511	30	043	1	36	0	0	0	1	30	3	0	2	2	2	0	3	0	0	0	0	0	0	0	0	0	0	0	0	0	0	0	0	0	1	0	0	0	0	0	0	0	0	0	0	0	0	0	0	0
1512	30	043	1	29	1	0	0	1	18	2	1	3	3	2	0	3	0	0	0	0	0	0	0	0	0	0	0	0	0	0	0	0	0	1	0	0	0	0	0	0	0	0	0	0	0	0	0	0	0
1513	30	043	1	36	0	0	0	0	25	1	1	6	6	3	0	1	0	1	1	1	0	0	1	1	1	1	0	0	0	0	1	1	0	1	0	0	0	1	1	1	0	1	1	1	1	1	0	0	0
1514	30	043	1	53	1	0	0	1	24	3	0	5	5	2	0	3	0	0	0	0	0	0	0	0	0	0	0	0	0	0	0	0	0	1	0	0	0	0	0	0	0	0	0	0	0	0	0	0	0
1515	30	043	1	40	1	0	1	1	28	2	0	4	4	2	0	2	0	0	0	0	0	0	0	0	0	0	0	0	0	0	0	0	0	1	0	0	0	0	0	0	0	0	0	0	0	0	0	0	0
1516	30	043	1	52	1	0	0	1	25	3	1	8	8	1	0	1	0	0	0	0	0	0	0	0	0	0	0	0	0	0	0	0	0	1	0	0	0	0	0	0	0	0	0	0	0	0	0	0	0
1517	30	043	1	60	1	0	0	1	28	3	0	6	6	2	0	2	0	0	0	0	0	0	0	0	0	0	0	0	0	0	0	0	0	1	0	0	0	0	0	0	0	0	0	0	0	0	0	0	0
1518	30	043	1	34	1	0	0	1	25	3	0	4	4	2	0	2	0	0	0	0	0	0	0	0	0	0	0	1	0	0	1	0	0	1	0	0	0	0	0	0	1	1	1	1	1	1	0	0	0
1519	30	043	1	38	1	0	0	1	25	3	1	5	5	3	0	1	0	0	0	0	0	0	0	0	0	0	0	0	0	0	0	0	0	1	0	0	0	0	0	0	0	0	0	0	0	0	0	0	0
1520	30	043	1	28	1	0	0	1	24	1	1	1	1	2	0	3	0	0	0	0	0	0	0	0	0	0	0	0	0	0	0	0	0	1	0	0	1	0	0	0	0	0	0	0	1	0	0	0	0
1521	30	043	1	40	1	0	0	1	20	3	0	4	4	1	0	1	0	0	0	0	0	0	0	0	0	0	0	0	0	0	0	0	0	1	0	0	0	0	0	0	0	0	0	0	0	0	0	0	0
1522	30	043	1	80	1	0	0	0	24	4		14	14	1	0	1	1	0	0	0	0	0	0	0	0	0	0	0	0	0	0	0	0	1	0	0	0	0	0	0	0	0	0	0	0	0	0	0	0
1523	30	043	1	41	1	0	0	0	30	3	0	5	5	3	0	1	0	0	0	0	0	0	0	0	0	0	0	0	0	0	0	0	0	1	0	0	1	0	0	0	0	0	0	0	1	0	0	0	0
1524	30	043	1	42	1	0	0	1	32	2	1	3	2	3	0	4	0	0	0	0	0	0	0	0	0	0	0	0	0	0	0	0	0	1	0	0	0	0	0	0	0	0	0	0	0	0	0	0	0
1525	30	043	1	50	1	0	1	1	39	1	1	4	4	2	0	4	0	0	0	0	0	0	0	0	0	0	0	0	0	0	0	0	0	1	0	0	0	0	0	0	0	0	0	0	0	0	0	0	0
1526	30	043	1	49	1	0	0	1	30	3	1	4	4	1	0	1	0	0	0	0	0	0	0	0	0	0	0	0	0	0	0	0	0	1	0	0	0	0	0	0	0	0	0	0	0	0	0	0	0
1527	30	043	1	45	1	0	0	0	28	2	1	7	4	88	0	1	0	0	0	0	0	0	0	0	0	0	0	0	0	0	1	0	0	1	0	0	0	1	0	0	0	1	0	1	0	1	0	0	0
1528	30	043	1	31	1	0	0	1	29	3	0	2	2	2	0	2	0	0	0	0	0	0	1	0	0	0	0	0	0	0	1	0	0	1	1	1	0	1	0	1	0	1	0	1	1	1	0	0	0
1529	30	043	1	41	1	0	0	0	23	3	0	4	4	2	0	2	0	0	0	0	0	0	0	0	0	0	0	0	0	0	0	0	0	1	0	0	0	0	0	0	0	0	0	0	0	0	0	0	0
1530	30	043	1	43	1	0	0	1	19	3	0	5	6	1	0	1	0	0	0	0	0	0	0	0	0	0	0	0	0	0	1	0	0	1	0	0	0	0	0	0	0	1	0	1	0	1	0	0	0
1531	30	043	1	31	1	0	0	1	27	2	1	3	3	1	0	3	0	0	0	0	0	0	0	1	0	0	0	0	0	0	0	0	0	1	0	0	1	1	0	1	0	0	0	1	1	1	0	0	0
1532	30	043	1	26	1	0	0	1		3	1		0	88	0	3	0	0	0	0	0	0	0	0	0	0	0	0	0	0	0	0	0	3	0	0	0	0	0	0	0	0	0	0	0	0	0	0	0
1533	30	043	1	33	1	0	0	0	27	3	1	4	4	1	0	1	0	0	0	0	0	0	0	0	0	1	0	0	0	0	1	0	0	1	1	1	0	0	0	1	0	1	0	1	1	1	0	0	0
1534	30	043	1	36	0	0	0	1	28	2	1	3	6	2	0	3	0	0	0	0	0	0	0	0	0	0	0	0	0	0	0	0	0	1	0	0	0	0	0	0	0	0	0	0	0	0	0	0	0
1535	30	043	1	38	1	0	0	0	26	3	1	6	4	1	0	1	0	0	0	0	1	0	0	0	0	1	0	0	0	0	1	0	0	1	0	1	0	1	1	1	0	1	1	1	1	1	0	0	0
1536	30	043	1	35	1	0	0	0	25	3	0	4	4	2	0	2	0	0	0	0	0	0	0	0	0	0	0	0	0	0	0	0	0	1	1	1	0	0	0	0	0	0	0	0	1	1	0	0	0
1537	30	043	1	28	0	0	0	1		3	0		0	88	0	3	0	0	0	0	0	0	0	0	0	0	0	0	0	0	0	0	0	3	0	0	0	0	0	0	0	0	0	0	0	0	0	0	0
1538	30	043	1	20	0	0	0	1		3	1		1	88	0	4	0	0	0	0	0	0	0	0	0	0	0	0	0	0	0	0	0	2	0	0	0	0	0	0	0	0	0	0	0	0	0	0	0
1539	30	043	1	32	1	0	0	0	23	3	1	4	3	3	0	2	0	0	0	0	0	0	1	1	0	1	0	1	0	0	1	0	0	1	0	0	1	1	0	1	1	1	1	1	1	1	0	0	0
1540	30	043	1	34	0	1	0	1	30	1	1	2	2	88	0	4	0	0	0	0	0	0	0	0	0	0	0	0	0	0	0	0	0	1	0	0	0	0	0	0	0	0	0	0	0	0	0	0	0
1541	30	043	1	26	1	1	0	1		1	1		0	88	0	4	0	0	0	0	0	0	0	0	0	0	0	0	0	0	0	0	0	3	0	0	0	0	0	0	0	0	0	0	0	0	0	0	0
1542	30	043	1	24	0	0	0	1		1	1		4	88	0	4	0	0	0	0	0	0	0	0	0	0	0	0	0	0	0	0	0	3	0	0	0	0	0	0	0	0	0	0	0	0	0	0	0
1543	30	043	1	32	0	0	0	0	26	1	0	2	2	2	0	3	0	0	0	0	0	0	0	0	0	0	0	1	1	0	1	1	0	1	1	1	1	1	0	0	1	1	1	1	1	1	0	1	0
1544	30	043	1	29	1	1	0	1		1	1		2	88	0	4	0	0	0	0	0	0	0	0	0	0	0	0	0	0	0	0	0	3	0	0	0	0	0	0	0	0	0	0	0	0	0	0	0
1545	30	043	1	20	0	1	0	1		4			0	88	0	4	1	0	0	0	0	0	0	0	0	0	0	0	0	0	1	1	0	3	0	1	0	0	0	0	0	1	0	1	0	1	0	1	0
1546	30	043	0	30	1	0	0	0	25	2	1	1	1	88	0	2	0	0	0	0	0	0	0	0	0	0	0	0	0	0	0	0	0	2	0	0	0	0	0	0	0	0	0	0	0	0	0	0	0
1547	30	043	1	36	1	0	0	0	26	1	0		1	2	0	4	0	0	0	0	0	0	0	0	0	0	0	0	0	0	0	0	0	1	0	0	0	0	0	0	0	0	0	0	0	0	0	0	0
1548	30	043	1	24	1	1	1	1		4			1	88	0	4	1	0	0	0	0	0	0	0	0	0	0	0	0	0	0	0	0	3	0	0	0	0	0	0	0	0	0	0	0	0	0	0	0
1549	30	043	1	47	0	0	1	0	27	2	0	3	3	2	0	4	0	0	0	0	0	0	0	1	1	1	0	1	1	0	1	1	0	1	0	0	0	0	0	1	1	1	1	1	1	1	0	0	0
1550	30	043	1	60	1	0	0	0	34	3	1		4	2	1	4	0	0	0	0	0	0	0	0	0	0	0	0	0	0	0	0	0	1	0	0	0	0	0	0	0	0	0	0	0	0	0	0	0
1551	30	043	1	43	0	0	0	1	39	1	1	2	2	88	1	3	0	0	0	0	0	0	0	1	0	0	0	0	0	0	0	0	0	2	0	0	0	0	0	1	0	0	0	1	0	1	0	0	0
1552	30	043	1	43	1	0	0	0	31	1	1	2	4	2	0	4	0	0	0	0	0	0	0	1	0	0	0	0	0	0	0	0	0	1	0	1	0	0	0	1	0	0	0	1	0	1	0	0	0
1553	30	043	1	56	1	0	0	0	30	3	1	6	6	2	1	3	0	0	0	0	0	0	0	1	0	1	0	1	1	0	1	1	0	1	0	0	0	0	0	1	1	1	1	1	1	1	0	0	0
1554	30	043	1	31	1	0	0	0	28	1	1	1	1	88	0	4	0	1	1	1	0	0	1	1	1	0	0	0	0	0	0	0	0	2	0	0	0	0	1	1	0	0	1	1	1	1	0	1	0
1555	30	043	1	18	0	0	0	1		1	1		0	88	0	2	0	0	0	0	0	0	0	0	0	0	0	0	0	0	0	0	0	3	0	0	0	0	0	0	0	0	0	0	0	0	1	1	1
1556	30	043	1	38	1	0	1	0	22	1	1	5	6	3	0	2	0	0	0	0	0	0	0	1	0	1	0	0	0	0	0	0	0	1	0	0	0	0	0	1	0	0	0	1	0	1	0	1	0
1557	30	043	1	43	1	0	0	1	28	2	1	5	5	1	0	2	0	1	1	1	1	1	1	1	1	1	1	1	1	0	1	1	0	1	1	1	1	1	1	1	1	1	1	1	1	1	1	1	1
1558	30	043	1	22	1	1	1	0		3	1		0	88	0	4	0	0	0	1	1	0	0	0	1	1	0	0	1	0	0	1	0	3	0	0	1	1	1	1	1	1	1	1	1	1	0	1	0
1559	30	043	1	26	0	0	0	0		3	0		0	88	0	2	0	0	0	0	0	0	0	0	0	0	0	0	0	0	0	0	0	3	0	0	0	0	0	0	0	0	0	0	0	0	0	0	0
1560	30	043	1	50	1	0	0	0	20	3	0	6	6	1	0	1	0	0	0	0	0	0	0	0	0	0	0	0	0	0	0	0	0	1	0	0	0	0	0	0	0	0	0	0	0	0	0	0	0
1561	30	043	1	49	1	0	0	1	24	1	1	4	4	2	0	4	0	0	0	0	0	0	0	0	0	0	0	0	0	0	0	0	0	1	0	0	0	0	0	0	0	0	0	0	0	0	0	0	0
1562	30	043	1	44	1	0	0	1	24	3	0	3	3	1	0	1	0	0	0	0	0	0	1	1	1	1	0	0	0	0	1	0	0	1	0	0	0	0	0	1	0	1	0	1	0	1	0	0	0
1563	30	043	1	33	1	0	0	0	20	3	0	4	4	1	0	1	0	0	0	0	0	0	0	0	0	0	0	0	0	0	0	0	0	1	1	1	0	0	0	0	0	0	0	0	1	1	0	0	0
1564	30	043	1	82	1	0	0	1	25	3	0	5	5	1	0	1	0	0	0	0	0	0	0	0	0	0	0	0	0	0	0	0	0	1	0	0	0	0	0	0	0	0	0	0	0	0	0	0	0
1565	30	043	1	39	1	0	0	1		4		3	3	1	0	1	1	0	0	0	0	0	0	0	0	0	0	0	0	0	0	0	0	3	0	0	1	0	0	0	0	0	0	0	1	0	0	0	0
1566	30	043	1	60	0	0	0	0	26	2	1	7	3	2	0	3	0	0	0	0	0	0	0	0	0	0	0	0	0	0	0	0	0	1	0	0	0	0	0	0	0	0	0	0	0	0	1	1	1
1567	30	043	1	45	1	0	0	0	29	4		4	4	2	0	2	1	0	0	0	0	0	0	0	0	0	0	0	0	0	0	0	0	1	1	1	1	0	0	0	0	0	0	0	1	1	0	0	0
1568	30	043	1	43	1	0	0	0	30	1	1	6	4	2	0	4	0	0	0	0	0	0	0	0	0	0	0	0	0	0	0	0	0	1	0	0	0	0	0	0	0	0	0	0	0	0	0	0	0
1569	30	043	1	53	1	0	0	1	32	3	0	3	3	2	0	4	0	0	0	0	0	0	0	0	0	0	0	0	0	0	0	0	0	1	0	0	0	0	0	0	0	0	0	0	0	0	0	0	0
1570	30	043	1	30	1	0	0	1		1	1		0	88	0	4	0	0	0	0	0	0	0	0	0	0	0	0	0	0	0	0	0	2	0	1	0	1	0	0	0	0	0	0	0	1	0	0	0
1571	30	043	1	63	1	0	0	0	40	3	1	7	7	2	0	4	0	0	0	0	0	0	0	0	0	0	0	0	0	0	0	0	0	1	0	0	0	0	0	0	0	0	0	0	0	0	0	0	0
1572	30	043	1	32	1	0	0	1	28	1	1	2	7	2	0	4	0	0	0	0	0	0	0	0	0	0	0	1	1	0	1	1	0	1	0	0	1	1	0	0	1	1	1	1	1	1	0	1	0
1573	30	043	1	26	1	0	1	1		1	1		0	88	1	4	0	0	1	0	0	0	0	1	0	0	0	0	0	0	1	1	0	3	0	0	0	1	1	1	0	1	1	1	1	1	1	1	1
1574	30	043	1	39	1	0	0	1	21	2	1	5	5	2	0	4	0	0	0	0	0	0	0	0	0	0	0	0	0	0	0	0	0	1	1	1	0	0	0	0	0	0	0	0	1	1	0	0	0
1575	30	043	1	29	1	1	0	1	27	1	1	1	2	88	0	4	0	0	0	0	0	0	0	0	0	0	0	0	0	0	0	0	0	1	0	0	0	0	0	0	0	0	0	0	0	0	0	0	0
1576	30	043	1	45	1	0	0	0	22	3	0	9	9	88	0	1	0	0	0	0	0	0	0	0	0	0	0	0	0	0	0	0	0	1	0	0	0	0	0	0	0	0	0	0	0	0	0	0	0
1577	30	043	1	27	1	0	0	0	25	3	1	1	1	88	0	2	0	1	1	1	1	0	1	1	1	1	0	1	0	0	1	0	0	2	0	0	1	1	1	1	1	1	1	1	1	1	0	1	0
1578	30	043	1	46	1	0	0	1	30	3	1	4	4	2	0	3	0	0	0	0	0	0	0	0	0	0	0	0	0	0	0	0	0	1	0	0	0	0	0	0	0	0	0	0	0	0	0	0	0
1579	30	043	1	30	1	0	0	0	25	3	0	2	0	88	0	1	0	0	0	0	0	0	1	0	0	1	0	0	0	0	1	0	0	1	0	1	1	1	0	1	0	1	0	1	1	1	0	0	0
1580	30	043	1	75	1	0	0	1	20	3	0	5	0	1	0	1	0	0	0	0	0	0	1	0	0	0	0	0	0	0	1	0	0	1	0	0	0	0	0	1	0	1	0	1	0	1	0	0	0
1581	30	043	1	43	0	0	0	1	25	3	1	4	3	1	0	1	0	0	0	0	0	0	0	0	0	0	0	0	0	0	0	0	0	1	0	0	0	0	0	0	0	0	0	0	0	0	0	0	0
1582	30	043	1	48	0	0	0	0	28	1	1	6	6	88	0	2	0	0	0	0	0	0	0	0	0	1	0	1	0	0	1	0	0	2	0	0	0	1	0	1	1	1	1	1	1	1	0	1	0
1583	30	043	1	34	1	0	0	1	30	2	1	3	3	2	0	2	0	0	0	0	0	0	0	0	0	0	0	0	0	0	1	0	0	1	0	0	0	0	0	0	0	1	0	1	0	1	0	0	0
1584	30	043	1	38	1	0	0	1	21	3	1	4	3	2	0	3	0	0	0	0	0	0	0	0	0	1	0	0	0	0	0	0	0	1	0	0	1	1	0	1	0	0	0	1	1	1	0	0	0
1585	30	043	1	19	0	0	0	0		4			0	88	0	2	1	0	0	0	0	0	0	0	0	0	0	0	0	0	0	0	0	2	0	0	0	0	0	0	0	0	0	0	0	0	0	0	0
1586	30	043	1	18	0	0	0	0		4			0	88	0	2	1	0	0	0	0	0	0	0	0	0	0	0	0	0	0	0	0	3	0	0	0	0	0	0	0	0	0	0	0	0	0	0	0
1587	30	043	1	61	1	0	0	0	23	2	1	7	3	88	0	3	0	0	0	0	0	0	0	0	0	0	0	0	0	0	0	0	0	1	0	0	0	0	0	0	0	0	0	0	0	0	0	0	0
1588	30	043	1	48	1	0	0	0	20	4		3	3	2	0	3	1	0	0	0	0	0	0	1	0	0	0	0	0	0	0	0	0	1	0	0	0	0	0	1	0	0	0	1	0	1	0	0	0
1589	30	043	1	33	0	0	0	1	23	4		3	5	88	0	2	1	0	0	0	0	0	0	0	0	0	0	0	0	0	0	0	0	2	0	0	0	0	0	0	0	0	0	0	0	0	0	0	0
1590	30	043	1	24	0	0	0	0		3	1	1	1	2	0	3	0	0	0	0	0	0	0	0	0	0	0	0	0	0	0	0	0	3	0	0	0	1	0	0	0	0	0	0	0	1	0	0	0
1591	30	043	1	73	0	0	0	1	20	3	0	7	0	1	0	2	0	0	0	0	0	0	1	1	1	1	0	0	0	0	1	1	0	1	0	0	0	1	0	1	0	1	0	1	0	1	0	1	0
1592	30	043	1	58	1	0	0	0	21	3	0	7	1	2	0	2	0	0	0	0	0	0	0	1	0	0	0	0	0	0	0	0	0	1	0	1	0	1	0	1	0	0	0	1	0	1	1	1	1
1593	30	043	1	31	1	0	0	0	29	3	0	1	1	3	0	2	0	0	0	0	0	0	0	0	0	0	0	0	0	0	1	0	0	1	0	0	0	0	0	0	0	1	0	1	0	1	0	0	0
1594	30	043	1	35	1	0	0	0	28	3	1	2	2	2	0	2	0	0	0	0	0	0	0	0	0	1	0	0	0	0	1	0	0	1	1	1	0	1	0	1	0	1	0	1	1	1	0	0	0
1595	30	043	1	52	0	0	0	0	22	3	1	7	5	88	0	2	0	0	0	0	0	0	0	0	0	0	0	0	0	0	0	0	0	1	0	0	0	0	0	0	0	0	0	0	0	0	0	0	0
1596	30	043	1	50	0	0	0	0	24	3	0		1	1	0	1	0	0	0	0	0	0	1	0	0	1	0	0	0	0	0	0	0	1	0	0	0	0	0	1	0	0	0	1	0	1	0	0	0
1597	30	043	1	30	1	0	0	0	21	3	0	3	3	1	0	2	0	0	0	0	0	0	0	0	0	0	0	0	0	0	0	0	0	3	0	0	0	0	0	0	0	0	0	0	0	0	0	0	0
1598	30	043	1	24	1	0	0	0		3	0	1	1	88	0	1	0	0	0	0	0	0	0	0	0	0	0	0	0	0	0	0	0	3	0	0	0	0	0	0	0	0	0	0	0	0	0	0	0
1599	30	043	1	41	1	0	0	0	24	3	0	4	4	1	0	1	0	0	0	0	0	0	0	0	0	0	0	0	0	0	0	0	0	1	0	0	0	0	0	0	0	0	0	0	0	0	0	0	0
1600	30	043	1	28	1	1	0	1	19	1	1	1	1	2	0	4	0	0	0	0	0	0	0	0	0	0	0	0	0	0	0	0	0	1	0	0	0	0	0	0	0	0	0	0	0	0	0	0	0
1601	40	012	1	26	1	0	0	1		4			0	88	1	3	1	0	0	0	0	0	0	0	0	0	0	0	0	0	0	0	0	3	0	0	0	0	0	0	0	0	0	0	0	0	0	0	0
1602	40	012	1	52	0	0	0	1	27	1	1	7	7	3	1	2	0	0	0	0	0	0	0	0	0	0	0	0	0	0	0	0	0	1	0	0	0	0	0	0	0	0	0	0	0	0	0	0	0
1603	40	012	1	46	1	0	1	0	20	1	1	5	5	2	1	4	0	0	0	0	0	0	1	0	0	0	0	1	0	1	1	0	1	1	0	0	0	0	0	1	1	1	1	1	1	1	0	1	0
1604	40	012	1	57	1	0	1	1	54	1	1	11	11	2	1	4	0	0	0	0	0	0	0	0	0	0	0	0	0	0	0	0	0	1	1	1	0	0	0	0	0	0	0	0	1	1	0	0	0
1605	40	012	0	55	1	0	0	0	30	1	0	2	4	88	1	2	0	0	0	0	0	0	0	0	0	0	0	0	1	0	0	1	0	2	0	0	1	0	0	0	1	1	1	1	1	1	0	0	0
1606	40	012	1	72	0	0	1	1	21	1	1	8	20	2	1	3	0	0	0	0	0	0	0	0	0	0	0	0	0	0	0	0	0	1	0	0	0	0	0	0	0	0	0	0	0	0	0	0	0
1607	40	012	1	49	0	1	0	1	28	1	1	5	8	88	1	4	0	0	0	0	0	0	0	0	0	0	0	0	0	0	0	0	0	1	0	0	0	0	0	0	0	0	0	0	0	0	0	0	0
1608	40	012	1	63	1	0	0	1	18	1	1	10	15	88	1	2	0	0	0	0	0	0	0	0	0	0	0	0	1	1	0	1	1	1	0	0	0	1	0	0	1	1	1	1	1	1	0	0	0
1609	40	012	1	54	0	0	0	1	34	1	1	10	3	3	1	3	0	0	0	0	0	0	0	0	0	0	0	0	0	0	0	0	0	3	0	0	0	0	0	0	0	0	0	0	0	0	0	0	0
1610	40	012	1	58	1	0	1	1	35	1	1	4	1	2	1	2	0	0	0	0	0	0	0	0	0	0	0	0	0	0	0	0	0	1	0	0	0	0	0	0	0	0	0	0	0	0	0	0	0
1611	40	012	1	32	1	0	1	0	15	2	1	2	1	3	0	2	0	0	0	0	0	0	0	0	0	0	0	0	0	0	0	0	0	3	0	0	0	1	0	0	0	0	0	0	0	1	0	0	0
1612	40	012	1	25	1	0	0	1	23	1	1	3	3	1	1	2	0	0	0	0	0	0	0	0	0	0	0	0	0	0	0	0	0	3	0	0	0	0	0	0	0	0	0	0	0	0	0	0	0
1613	40	012	1	25	1	0	0	1		2	1	2	0	3	1	3	0	1	0	0	0	0	1	0	0	0	0	0	0	0	0	0	0	3	1	1	1	1	1	1	0	0	1	1	1	1	0	0	0
1614	40	012	1	28	1	0	0	0	22	1	1	1	2	3	1	4	0	0	0	0	0	0	0	0	0	0	0	0	0	0	0	0	0	1	0	0	1	1	0	0	0	0	0	0	1	1	0	0	0
1615	40	012	1	37	0	0	0	1		1	1		0	88	1	2	0	0	0	0	0	0	0	0	0	0	0	0	0	0	0	0	0	2	0	0	0	0	0	0	0	0	0	0	0	0	0	0	0
1616	40	012	1	30	1	0	0	1		1	1		0	88	0	3	0	0	0	0	0	0	0	0	0	0	0	0	0	0	0	0	0	2	0	0	0	0	0	0	0	0	0	0	0	0	0	0	0
1617	40	012	1	47	0	0	1	0	22	1	1	4	6	2	1	4	0	0	0	0	0	0	0	0	1	0	0	1	1	0	1	1	0	1	0	0	0	0	0	1	1	1	1	1	1	1	0	1	0
1618	40	012	1	30	1	0	1	0	18	3	0	1	0	88	1	3	0	0	0	0	0	0	1	1	0	0	0	1	1	0	1	1	1	3	0	0	1	1	0	1	1	1	1	1	1	1	1	1	1
1619	40	012	1	19	0	0	0	0		2	0		3	88	1	2	0	0	0	0	0	0	0	0	0	0	0	0	0	0	0	0	0	3	0	0	0	0	0	0	0	0	0	0	0	0	0	0	0
1620	40	012	1	61	1	0	0	1	21	1	0	7	9	88	1	3	0	0	0	0	0	0	1	1	1	1	0	0	1	0	0	1	0	1	0	0	0	1	0	1	1	1	1	1	1	1	0	1	0
1621	40	012	1	22	0	0	0	1	22	2	0		0	88	1	1	0	0	0	0	0	0	0	0	0	0	0	1	1	0	1	1	0	2	0	0	0	0	0	0	1	1	1	1	1	1	0	0	0
1622	40	012	1	45	0	0	1	1	10	4		4	4	2	0	2	1	0	0	0	0	0	0	0	0	0	0	1	0	0	1	0	0	3	0	0	1	1	0	0	1	1	1	1	1	1	0	0	0
1623	40	012	1	56	0	0	0	0	17	1	1	8	5	3	1	2	0	0	0	0	0	0	0	0	0	0	0	0	0	0	0	0	0	3	0	0	0	0	0	0	0	0	0	0	0	0	0	0	0
1624	40	012	1	26	0	0	0	1	20	1	1	1	1	2	0	3	0	0	0	0	0	0	0	0	0	0	0	0	0	0	0	0	0	3	0	0	0	0	0	0	0	0	0	0	0	0	0	0	0
1625	40	012	1	27	1	0	0	1	23	1	1		0	88	1	1	0	0	0	0	0	0	1	0	0	0	0	0	0	0	1	0	0	1	0	0	0	0	0	1	0	1	0	1	0	1	0	0	0
1626	40	012	1	26	1	0	0	1	23	2	0	1	1	3	1	3	0	0	0	0	0	0	0	0	0	0	0	0	0	0	0	0	0	1	0	0	0	0	0	0	0	0	0	0	0	0	0	0	0
1627	40	012	1	49	1	0	1	1	20	1	1	2	2	2	1	4	0	0	0	0	0	0	0	0	0	0	0	0	0	0	0	0	0	1	0	0	0	0	0	0	0	0	0	0	0	0	0	0	0
1628	40	012	1	30	1	0	0	0	19	2	0	1	1	88	1	2	0	0	0	0	0	0	0	0	0	0	0	0	0	0	0	0	0	1	0	0	0	0	0	0	0	0	0	0	0	0	0	0	0
1629	40	012	1	20	0	0	0	0	19	1	0	1	3	2	1	3	0	1	1	0	0	0	1	1	0	0	0	0	1	0	0	1	0	1	0	1	1	1	1	1	1	1	1	1	1	1	0	0	0
1630	40	012	1	31	1	0	0	0	16	1	1	5	9	88	1	1	0	0	0	0	0	0	0	0	0	0	0	0	0	0	0	0	0	1	1	1	0	1	0	0	0	1	0	1	1	1	0	1	0
1631	40	012	1	28	0	0	0	1		1	1		1	3	1	3	0	0	1	0	0	0	0	1	0	0	0	1	0	1	1	0	1	3	1	1	1	1	1	1	1	1	1	1	1	1	1	1	1
1632	40	012	1	27	0	0	1	1	21	1	1	5	8	2	1	3	0	1	1	1	1	1	1	1	1	1	1	1	1	0	1	1	0	1	1	1	1	1	1	1	1	1	1	1	1	1	1	1	1
1633	40	012	1	56	0	0	0	1	17	1	0	3	3	2	1	3	0	0	0	0	0	0	0	0	0	0	0	0	0	0	0	0	0	3	0	0	0	0	0	0	0	0	0	0	0	0	0	0	0
1634	40	012	1	26	1	0	0	1	24	2	1	1	1	2	1	4	0	0	1	0	0	0	1	1	0	0	0	0	0	0	0	0	0	3	0	0	0	1	1	1	0	0	1	1	1	1	0	0	0
1635	40	012	1	30	1	0	1	1	21	2	0	4	4	1	0	3	0	0	0	0	0	0	0	0	0	0	0	0	0	0	0	0	0	1	0	0	1	1	0	0	0	0	0	0	1	1	0	0	0
1636	40	012	1	53	0	0	1	1	29	1	0	3	3	1	1	3	0	0	0	0	0	0	0	0	0	0	0	0	0	0	0	0	0	1	0	0	0	0	0	0	0	0	0	0	0	0	0	0	0
1637	40	012	1	50	0	0	1	1	32	2	0	5	6	3	1	4	0	0	0	0	0	0	0	0	0	0	0	0	0	0	0	0	0	1	0	0	1	1	0	0	0	0	0	0	1	1	1	1	1
1638	40	012	1	78	1	0	0	1		1	1	11	0	2	1	4	0	0	0	0	0	0	0	0	0	0	0	0	0	0	0	0	0	1	0	0	0	0	0	0	0	0	0	0	0	0	0	0	0
1639	40	012	1	39	1	0	0	0		1	1	2	2	88	1	1	0	0	0	0	0	0	0	0	0	0	0	0	0	0	0	0	0	2	0	0	0	0	0	0	0	0	0	0	0	0	0	0	0
1640	40	012	1	33	0	0	0	0	29	2	1	2	2	3	1	1	0	0	0	0	0	0	0	1	0	0	0	1	1	1	1	1	1	3	1	1	1	1	0	1	1	1	1	1	1	1	0	0	0
1641	40	012	1	35	1	0	0	0	29	2	1	3	4		1	3	0	0	0	0	0	0	1	1	0	0	0	0	0	0	1	1	0	3	0	0	0	1	0	1	0	1	0	1	0	1	0	0	0
1642	40	012	1	48	1	0	0	0	32	1	0	5	5	1	0	1	0	0	0	0	0	0	0	0	0	0	0	0	0	0	0	0	0	1	0	1	1	1	0	0	0	0	0	0	1	1	0	0	0
1643	40	012	1	37	1	0	0	1	24	1	1	6	6	3	1	3	0	0	0	0	0	0	0	0	0	0	0	0	0	0	0	0	0	1	0	0	1	1	0	0	0	0	0	0	1	1	0	0	0
1644	40	012	1	32	0	0	0	0	24	2	0	2	0	88	0	1	0	1	0	0	0	0	1	0	0	0	0	0	0	0	0	0	0	2	0	0	1	1	1	1	0	0	1	1	1	1	0	0	0
1645	40	012	0	64	1	0	1	1	22	3	0	10	0	88	1	3	0	1	0	0	0	0	1	0	0	0	0	0	0	0	0	0	0	2	0	0	0	0	1	1	0	0	1	1	1	1	0	0	0
1646	40	012	1	37	0	0	1	1	17	1	1	3	5	1	1	3	0	0	0	0	0	0	0	0	0	0	0	0	0	0	0	0	0	1	0	0	0	0	0	0	0	0	0	0	0	0	0	0	0
1647	40	012	1	39	1	0	0	1	24	1	1	4	4	1	1	3	0	0	0	0	0	0	0	0	0	0	0	0	0	0	0	0	0	1	0	1	0	0	0	0	0	0	0	0	0	1	0	0	0
1648	40	012	1	24	1	0	0	0		1	1	1	1	2	0	3	0	0	0	0	0	0	0	0	0	0	0	1	1	0	1	1	0	3	0	0	1	1	0	0	1	1	1	1	1	1	1	1	1
1649	40	012	1	50	1	0	0	1	25	1	0	5	5	1	1	1	0	0	0	0	0	0	0	0	0	0	0	0	0	0	0	0	0	1	0	0	0	0	0	0	0	0	0	0	0	0	0	0	0
1650	40	012	1	29	1	0	0	0		1	1	2	3	3	1	3	0	0	0	0	0	0	0	0	0	0	0	0	0	0	0	0	0	3	0	1	0	0	0	0	0	0	0	0	0	1	0	0	0
1651	40	012	1	77	0	0	0	1	30	1	0	9	0	3	1	1	0	0	0	0	0	0	0	0	0	0	0	0	0	0	0	0	0	1	0	0	0	0	0	0	0	0	0	0	0	0	0	0	0
1652	40	012	1	18	0	0	0	0		1	1		0	88	0	4	0	0	0	0	0	0	0	0	0	0	0	0	0	0	1	0	0	3	0	0	0	0	0	0	0	1	0	1	0	1	0	0	0
1653	40	012	1	65	1	0	1	1	25	1	1	8	8	2	1	2	0	0	0	0	0	0	0	0	0	0	0	0	0	0	0	0	0	1	0	0	0	0	0	0	0	0	0	0	0	0	0	0	0
1654	40	012	1	45	0	0	0	0	29	2	1	9	9	2	0	3	0	0	0	0	0	0	0	0	0	0	0	0	0	0	0	0	0	3	0	0	0	0	0	0	0	0	0	0	0	0	0	0	0
1655	40	012	1	27	1	0	1	0	26	1	1	3	3	3	1	3	0	0	0	1	0	0	0	0	1	0	0	0	0	0	0	0	0	3	0	0	0	0	1	1	0	0	1	1	1	1	0	0	0
1656	40	012	1	72	1	0	0	1	30	1	0	10	0	2	1	3	0	0	0	0	0	0	0	0	0	0	0	0	0	0	0	0	0	3	0	0	0	0	0	0	0	0	0	0	0	0	0	0	0
1657	40	012	1	25	1	1	0	0		2	1		0	88	0	4	0	0	0	0	0	0	0	0	0	0	0	0	0	0	0	0	0	3	0	0	0	0	0	0	0	0	0	0	0	0	0	0	0
1658	40	012	1	23	0	0	0	1		2	1		0	88	0	2	0	0	0	0	0	0	0	0	0	0	0	0	0	0	0	0	0	3	0	0	0	0	0	0	0	0	0	0	0	0	0	0	0
1659	40	012	1	46	1	0	0	1	30	1	1	4	4	1	1	3	0	0	0	0	0	0	0	0	0	0	0	0	0	0	0	0	0	1	0	0	0	0	0	0	0	0	0	0	0	0	0	0	0
1660	40	012	1	30	0	0	0	1		1	1	2	2	2	0	3	0	0	0	0	0	0	0	0	0	0	0	0	0	0	0	0	0	3	0	0	0	0	0	0	0	0	0	0	0	0	0	0	0
1661	40	023	1	41	1	0	0	0		1	0	3	3	3	1	1	0	0	0	0	0	0	0	0	0	0	0	0	0	0	0	0	0	3	0	0	0	0	0	0	0	0	0	0	0	0	0	0	0
1662	40	023	1	45	1	0	1	1		1	0	5	5	3	1	2	0	0	0	0	0	0	0	0	0	0	0	0	0	0	0	0	0	3	0	0	0	0	0	0	0	0	0	0	0	0	0	0	0
1663	40	023	1	60	0	0	0	1	50	2	0	7	7	2	1	3	0	0	0	0	0	0	0	0	0	0	0	0	0	0	0	0	0	1	0	0	0	0	0	0	0	0	0	0	0	0	0	0	0
1664	40	023	1	29	1	1	0	1	24	1	1	2	2	2	1	4	0	0	0	0	0	0	0	0	0	0	0	0	0	0	0	0	0	1	0	0	0	0	0	0	0	0	0	0	0	0	0	0	0
1665	40	023	1	32	1	0	0	0	21	1	0	4	4	2	1	3	0	0	0	0	0	0	0	0	0	0	0	0	0	0	0	0	0	1	0	0	0	0	0	0	0	0	0	0	0	0	0	0	0
1666	40	023	1	26	0	1	0	1		1	1		1	88	1	4	0	0	0	0	0	0	0	0	0	0	0	0	0	0	0	0	0	3	0	0	0	0	0	0	0	0	0	0	0	0	0	0	0
1667	40	023	1	24	1	0	0	1		1	1	1	3	88	1	3	0	0	0	0	0	0	0	0	0	0	0	0	1	0	0	1	0	3	0	0	0	0	0	0	1	1	1	1	1	1	0	0	0
1668	40	023	1	38	1	0	1	1	28	3	1	3	5	2	1	3	0	0	0	0	0	0	0	1	0	0	0	1	1	1	1	1	1	1	0	1	1	1	0	1	1	1	1	1	1	1	1	1	1
1669	40	023	1	21	0	1	0	1		1	1		0	88	1	4	0	0	1	0	0	0	0	1	0	0	0	1	0	1	1	1	1	3	0	0	1	1	1	1	1	1	1	1	1	1	1	1	1
1670	40	023	1	23	1	1	1	1	20	1	0	1	2	88	1	4	0	0	0	0	0	0	0	0	0	0	0	0	0	0	0	0	0	1	0	0	0	0	0	0	0	0	0	0	0	0	0	0	0
1671	40	023	1	19	1	1	1	1		4			0	88	1	4	1	0	0	0	0	0	0	0	0	0	0	0	0	0	0	0	0	3	0	0	0	0	0	0	0	0	0	0	0	0	0	0	0
1672	40	023	1	20	1	0	1	1		3	0		0	88	1	3	0	0	0	0	0	0	0	0	0	0	0	0	0	0	0	0	0	3	0	0	0	0	0	0	0	0	0	0	0	0	0	0	0
1673	40	023	1	75	0	0	0	1	22	4		8	0	1	1	1	1	0	0	0	0	0	0	0	0	0	0	0	0	0	0	0	0	3	0	0	0	0	0	0	0	0	0	0	0	0	0	0	0
1674	40	023	0	76	0	0	0	1	22	4		4	0	88	1	2	1	0	0	0	0	0	0	0	0	0	0	0	0	0	0	0	0	2	0	0	0	0	0	0	0	0	0	0	0	0	0	0	0
1675	40	023	1	46	1	0	1	1	28	1	1	3	4	2	1	4	0	0	0	0	0	0	0	0	0	0	0	0	0	0	0	0	0	1	0	0	0	0	0	0	0	0	0	0	0	0	0	0	0
1676	40	023	1	52	1	0	0	1	25	4			0	88	1	2	1	0	0	0	0	0	0	0	0	0	0	0	0	0	0	0	0	2	0	0	0	0	0	0	0	0	0	0	0	0	0	0	0
1677	40	023	1	31	1	0	1	0	23	2	0	4	4	88	0	3	0	0	0	1	1	0	0	0	1	1	0	0	0	0	0	0	0	3	0	0	0	0	1	1	0	0	1	1	1	1	0	0	0
1678	40	023	1	45	0	0	0	0	25	4			0	88	0	2	1	0	0	0	0	0	0	0	0	0	0	0	0	0	0	0	0	2	0	0	0	0	0	0	0	0	0	0	0	0	0	0	0
1679	40	023	1	60	1	0	0	1	28	4		7	2	2	1	3	1	0	0	0	0	0	0	0	0	0	0	0	0	0	0	0	0	1	0	0	0	0	0	0	0	0	0	0	0	0	0	0	0
1680	40	023	1	40	1	1	1	1	30	1	1	6	6	1	1	3	0	0	0	0	0	0	0	1	0	1	0	1	0	0	1	0	0	1	0	0	1	1	0	1	1	1	1	1	1	1	0	0	0
1681	40	023	1	60	1	0	0	0	28	1	0	8	5	2	1	4	0	0	0	0	0	0	0	0	0	0	0	0	0	0	1	0	0	1	0	0	0	0	0	0	0	1	0	1	0	1	0	1	0
1682	40	023	1	54	0	0	0	1	22	1	0	6	6	2	1	4	0	0	0	0	0	0	0	0	0	0	0	0	0	0	0	0	0	1	0	1	0	0	0	0	0	0	0	0	0	1	0	0	0
1683	40	023	1	53	1	0	0	0	30	1	0	8	1	2	1	3	0	0	0	0	0	0	0	0	0	0	0	0	0	0	0	0	0	3	1	1	0	0	0	0	0	0	0	0	1	1	0	0	0
1684	40	023	1	59	1	0	1	0	40	1	1	9	9	1	1	4	0	1	1	0	0	0	1	1	0	0	0	0	0	0	1	0	0	1	0	0	0	0	1	1	0	1	1	1	1	1	0	0	0
1685	40	023	1	36	1	0	0	0	28	1	0	2	2	2	1	3	0	1	0	0	0	0	1	0	0	0	0	0	0	0	0	0	0	1	0	0	0	0	1	1	0	0	1	1	1	1	0	0	0
1686	40	023	1	40	0	0	1	1	22	1	0	7	7	2	1	2	0	0	0	0	0	0	1	1	1	1	0	1	1	0	1	1	0	1	0	0	0	1	0	1	1	1	1	1	1	1	0	0	0
1687	40	023	1	76	0	0	0	0	21	4		12	3	2	1	3	1	0	0	0	0	0	0	0	0	0	0	0	0	0	0	0	0	1	0	0	0	0	0	0	0	0	0	0	0	0	0	1	0
1688	40	023	1	30	1	0	1	1	25	1	1	3	3	1	1	3	0	0	1	0	0	0	0	1	0	0	0	1	1	1	1	1	1	1	1	1	1	1	1	1	1	1	1	1	1	1	0	0	0
1689	40	023	1	19	1	0	0	0		3	0	1	1	88	0	3	0	0	1	0	0	0	0	1	0	0	0	1	1	0	1	1	1	3	0	0	0	1	1	1	1	1	1	1	1	1	1	1	1
1690	40	023	1	41	1	0	0	1	20	1	0	4	4	2	1	3	0	0	0	0	0	0	0	0	0	0	0	0	0	0	0	0	0	1	1	1	0	0	0	0	0	0	0	0	1	1	0	0	0
1691	40	027	1	54	1	0	0	1	23	2	1	8	8	2	1	4	0	0	0	0	0	0	1	0	0	0	0	0	0	0	1	0	0	1	1	1	0	0	0	1	0	1	0	1	1	1	0	1	0
1692	40	027	1	58	1	0	0	0	25	1	1	7	3	1	1	4	0	0	0	0	0	0	1	0	0	0	0	0	0	0	0	0	0	1	0	0	0	0	0	1	0	0	0	1	0	1	0	0	0
1693	40	027	1	34	1	0	0	0	18	1	1	6	1	88	1	3	0	0	0	0	0	0	1	0	0	0	0	0	0	0	0	0	0	1	1	1	0	0	0	1	0	0	0	1	1	1	0	0	0
1694	40	027	1	21	0	0	1	0		2	1		0	88	1	3	0	0	0	0	0	0	0	0	0	0	0	0	0	0	0	0	0	3	0	0	0	0	0	0	0	0	0	0	0	0	0	0	0
1695	40	027	1	43	1	0	0	1	30	1	1	2	4	1	1	3	0	0	1	0	0	0	0	1	0	0	0	0	1	0	0	1	0	1	0	0	1	1	1	1	1	1	1	1	1	1	1	1	1
1696	40	027	1	30	1	0	0	0		3	1		4	3	0	2	0	0	0	0	0	0	0	1	0	0	0	0	0	0	1	1	1	3	1	1	1	1	0	1	0	1	0	1	1	1	0	1	0
1697	40	027	1	62	0	0	0	0	32	1	1	5	0	2	0	4	0	0	0	0	0	0	1	1	0	0	0	0	0	0	0	0	0	3	1	1	0	0	0	1	0	0	0	1	1	1	0	0	0
1698	40	027	1	30	0	1	0	1		1	1	2	4	88	1	4	0	1	1	1	0	0	1	1	1	1	0	1	1	1	1	1	1	3	1	1	1	1	1	1	1	1	1	1	1	1	1	1	1
1699	40	027	1	39	1	1	0	1	24	1	0	4	4	1	1	3	0	0	0	0	0	0	0	0	0	0	0	0	0	0	0	0	0	1	0	0	0	0	0	0	0	0	0	0	0	0	0	0	0
1700	40	027	1	58	1	0	0	1	43	1	1	3	3	88	1	1	0	0	0	0	0	0	0	0	0	0	0	0	0	0	0	0	0	3	0	0	0	0	0	0	0	0	0	0	0	0	0	0	0
1701	40	027	1	29	0	0	0	1	23	1	0	2	2	1	1	3	0	0	0	0	0	0	0	0	0	0	0	0	0	0	0	0	0	3	0	0	0	0	0	0	0	0	0	0	0	0	0	0	0
1702	40	027	1	27	1	0	0	1	26	2	0	1	1	3	0	3	0	0	0	0	0	0	0	0	0	0	0	0	0	0	0	0	0	1	0	0	0	0	0	0	0	0	0	0	0	0	0	0	0
1703	40	027	1	53	1	0	0	0	23	1	0	1	1	2	1	3	0	1	0	0	0	0	1	0	0	0	0	0	0	0	0	0	0	1	1	1	1	1	1	1	0	0	1	1	1	1	1	1	1
1704	40	027	1	43	0	0	0	0	30	1	1	2	2	2	1	3	0	0	0	0	0	0	0	0	0	0	0	1	0	0	1	1	0	1	0	0	0	0	0	0	1	1	1	1	1	1	0	0	0
1705	40	027	1	42	1	0	0	1	27	1	1	5	5	2	1	4	0	0	0	0	0	0	0	0	0	0	0	0	0	0	0	0	0	1	1	1	0	0	0	0	0	0	0	0	1	1	0	0	0
1706	40	027	0	80	1	0	0	0	30	4		7	0	88	1	2	1	0	0	0	0	0	1	1	0	0	0	0	0	0	0	0	0	2	0	0	0	0	0	1	0	0	0	1	0	1	0	0	0
1707	40	027	1	25	1	0	0	1		1	1	1	1	3	1	3	0	0	0	0	0	0	1	0	0	0	0	0	0	0	0	0	0	3	0	1	1	1	0	1	0	0	0	1	1	1	0	1	0
1708	40	027	1	26	1	0	0	1		2	0		3	88	0	4	0	0	1	0	0	0	1	1	0	0	0	0	1	0	1	1	0	3	0	0	1	1	1	1	1	1	1	1	1	1	1	1	1
1709	40	027	1	20	0	1	0	0		3	1		0	88	0	4	0	0	0	0	0	0	1	0	0	0	0	0	0	0	1	1	0	3	0	0	1	1	0	1	0	1	0	1	1	1	0	0	0
1710	40	027	1	40	1	0	0	0	21	1	0	10	10	88	1	3	0	0	0	0	0	0	0	0	0	0	0	0	0	0	0	0	0	3	0	0	0	0	0	0	0	0	0	0	0	0	0	0	0
1711	40	027	1	33	1	0	0	1	30	2	1	3	3	88	0	3	0	0	0	0	0	0	0	0	0	0	0	0	0	0	0	0	0	3	0	0	1	1	0	0	0	0	0	0	1	1	0	0	0
1712	40	027	1	24	1	0	0	0	22	4		1	1	88	0	3	1	0	0	0	0	0	0	1	0	0	0	0	0	0	1	0	0	3	0	0	0	1	0	1	0	1	0	1	0	1	0	0	0
1713	40	027	0	35	1	0	1	1		2	0	3	5	88	1	3	0	0	0	0	0	0	0	0	0	0	0	0	0	0	0	0	0	2	0	1	0	1	0	0	0	0	0	0	0	1	0	0	0
1714	40	027	1	29	1	0	0	1	23	2	1	2	4	88	1	3	0	0	0	0	0	0	1	0	0	0	0	0	0	0	0	0	0	1	0	1	1	0	0	1	0	0	0	1	1	1	0	1	0
1715	40	027	1	32	1	0	0	0		2	1	1	1	1	1	4	0	0	0	0	0	0	0	0	0	0	0	1	0	0	1	0	0	3	0	0	0	0	0	0	1	1	1	1	1	1	0	1	0
1716	40	027	1	78	1	0	0	0	30	4		10	7	1	1	3	1	0	0	0	0	0	1	1	0	0	0	0	0	0	0	0	0	1	0	0	0	0	0	1	0	0	0	1	0	1	0	1	0
1717	40	027	0	22	1	0	1	0		3	1	1	2	88	0	3	0	0	0	0	0	0	0	1	0	0	0	0	0	0	1	1	0	2	0	0	1	1	0	1	0	1	0	1	1	1	0	0	0
1718	40	027	1	25	0	0	0	1		1	1	1	2	1	0	4	0	0	1	1	1	0	1	1	1	1	0	1	1	0	1	1	1	3	0	0	1	1	1	1	1	1	1	1	1	1	1	1	1
1719	40	027	1	22	0	0	1	1		2	0		0	88	1	4	0	1	1	1	1	0	1	1	1	1	0	0	1	0	0	1	0	2	0	0	1	1	1	1	1	1	1	1	1	1	1	1	1
1720	40	027	1	57	1	0	1	0	22	1	1	9	9	2	1	3	0	0	0	0	0	0	1	0	0	0	0	0	1	0	1	1	0	1	1	1	0	1	0	1	1	1	1	1	1	1	0	1	0
1721	40	027	1	32	1	0	0	1	22	1	1		3	2	0	4	0	0	0	0	0	0	0	0	0	0	0	0	0	0	0	0	0	3	0	0	0	0	0	0	0	0	0	0	0	0	0	0	0
1722	40	027	1	36	0	0	0	1	28	1	1	4	4	1	1	3	0	0	0	0	0	0	0	0	0	0	0	0	0	0	0	0	0	3	0	0	0	0	0	0	0	0	0	0	0	0	0	0	0
1723	40	027	1	33	1	0	0	1	25	2	1	1	1	88	1	3	0	0	0	0	0	0	0	0	0	0	0	0	0	0	0	0	0	2	0	0	0	0	0	0	0	0	0	0	0	0	0	0	0
1724	40	027	1	27	1	0	0	1	24	2	1		1	1	1	3	0	0	0	0	0	0	0	0	0	0	0	0	0	0	0	0	0	3	0	0	0	0	0	0	0	0	0	0	0	0	0	0	0
1725	40	027	1	62	1	0	0	1	57	1	1	3	0	2	1	4	0	0	0	0	0	0	0	0	0	0	0	0	0	0	0	0	0	1	1	1	0	0	0	0	0	0	0	0	1	1	0	0	0
1726	40	027	1	50	1	0	1	1	40	1	1	6	4	1	1	1	0	0	0	0	0	0	0	0	0	0	0	0	0	0	0	0	0	1	0	0	0	0	0	0	0	0	0	0	0	0	0	0	0
1727	40	027	1	45	1	0	0	0	24	1	1	5	5	88	0	4	0	0	0	0	0	0	0	0	0	0	0	0	0	0	0	0	0	3	0	0	0	0	0	0	0	0	0	0	0	0	0	0	0
1728	40	027	1	47	1	0	1	1	29	1	1	4	4	2	1	4	0	0	0	0	0	0	0	0	0	0	0	0	0	0	0	0	0	1	0	0	0	0	0	0	0	0	0	0	0	0	0	0	0
1729	40	027	1	52	1	0	0	1	20	1	1	3	0	88	1	2	0	0	0	0	0	0	0	0	0	0	0	0	0	0	0	0	0	3	0	1	0	0	0	0	0	1	0	1	0	1	0	0	0
1730	40	027	0	70	1	0	1	0	48	1	0	2	4	88	1	1	0	0	0	0	0	0	0	0	0	0	0	0	0	0	0	0	0	2	0	1	0	0	0	0	0	1	0	1	0	1	0	0	0
1731	40	027	1	19	1	0	0	1		2	1	1	0	88	1	3	0	1	1	0	1	0	1	1	1	1	0	1	1	1	1	1	1	3	0	1	1	1	1	1	1	1	1	1	1	1	1	1	1
1732	40	027	1	27	1	0	0	1		1	1	2	0	2	0	4	0	1	0	1	1	0	1	0	1	1	0	0	0	0	0	0	0	3	1	1	0	1	1	1	0	0	1	1	1	1	0	1	0
1733	40	027	1	39	0	0	0	0	28	1	1	5	4	3	1	1	0	0	0	0	0	0	0	0	0	0	0	1	1	0	1	1	0	1	0	0	0	0	0	0	1	1	1	1	1	1	0	0	0
1734	40	027	1	43	1	0	0	1	29	2	1	4	4	2	1	3	0	0	0	0	0	0	0	0	0	0	0	0	0	0	0	0	0	3	0	0	0	0	0	0	0	0	0	0	0	0	0	0	0
1735	40	027	1	36	1	0	1	1	25	2	1	2	2	88	1	3	0	0	0	0	0	0	0	0	1	0	0	0	0	0	0	0	0	1	0	0	1	1	0	1	0	0	0	1	1	1	0	0	0
1736	40	027	1	44	1	0	0	1	39	1	1	4	2	3	1	1	0	0	0	0	0	0	0	0	0	0	0	0	0	0	0	0	1	3	0	0	0	0	0	0	0	1	0	1	1	1	0	0	0
1737	40	027	1	58	0	0	0	1	30	1	0	6	0	88	1	3	0	0	0	0	0	0	0	0	0	0	0	0	0	0	0	0	0	2	0	0	0	0	0	0	0	0	0	0	0	0	0	0	0
1738	40	027	1	32	1	0	0	0		1	1	1	1	1	1	3	0	1	0	0	1	0	1	0	1	1	0	0	0	0	0	0	0	3	1	1	1	1	1	1	0	0	1	1	1	1	0	0	0
1739	40	027	0	24	0	0	0	1		4			0	88	1	4	1	0	0	0	0	0	0	0	0	0	0	0	0	0	0	0	0	2	0	0	0	0	0	0	0	0	0	0	0	0	0	0	0
1740	40	027	1	37	1	0	0	1	29	1	1	3	4	1	1	2	0	1	0	0	0	0	1	0	0	0	0	0	0	0	0	0	0	1	0	0	0	1	1	1	0	0	1	1	1	1	1	1	1
1741	40	027	1	51	1	0	0	1	35	1	1	4	8	3	1	2	0	0	0	0	0	0	0	0	0	0	0	0	0	0	0	0	0	1	0	0	0	0	0	0	0	0	0	0	0	0	0	0	0
1742	40	027	1	29	1	0	1	1	20	1	1	4	4	1	1	3	0	1	1	1	1	0	1	1	1	1	0	0	1	0	1	1	0	1	0	1	1	1	1	1	1	1	1	1	1	1	1	1	1
1743	40	027	1	32	1	0	0	1	22	3	1	4	7	3	1	3	0	0	0	0	0	0	1	0	1	1	0	0	0	0	0	1	0	3	1	1	1	1	0	1	0	1	0	1	1	1	1	1	1
1744	40	027	1	48	1	0	1	1	25	1	1	5	3	2	1	3	0	0	0	0	0	0	0	0	0	0	0	0	1	0	1	1	0	1	1	1	0	0	0	0	1	1	1	1	1	1	0	1	0
1745	40	027	1	31	0	0	0	0	20	4		3	2	2	1	3	1	0	0	0	0	0	0	0	0	0	0	0	0	0	0	0	0	1	0	0	0	0	0	0	0	0	0	0	0	0	0	0	0
1746	40	027	1	37	1	1	1	1	24	2	1	4	4	2	1	4	0	1	0	0	0	0	1	0	0	0	0	0	0	0	0	0	0	1	0	0	0	0	1	1	0	0	1	1	1	1	0	0	0
1747	40	027	1	64	1	0	0	1	35	1	0	6	0	1	1	3	0	0	0	0	0	0	0	0	0	0	0	0	0	0	0	0	0	1	0	0	0	0	0	0	0	0	0	0	0	0	0	0	0
1748	40	027	1	52	0	0	0	0	25	3	0	6	6	1	1	3	0	0	0	0	0	0	1	0	0	0	0	0	0	0	0	0	0	3	0	0	0	0	0	1	0	0	0	1	0	1	0	0	0
1749	40	027	1	31	1	0	1	1	30	1	1		0	1	1	3	0	0	0	1	0	0	0	0	1	0	0	1	1	1	1	1	1	3	0	0	0	0	1	1	1	1	1	1	1	1	1	1	1
1750	40	027	1	28	1	0	0	0		1	1	2	2	2	0	2	0	0	0	0	0	0	0	0	0	0	0	0	0	0	0	0	0	3	0	0	1	1	0	0	0	0	0	0	1	1	0	0	0
1751	40	038	1	65	1	0	1	1	21	1	1	9	2	1	1	3	0	0	0	0	0	0	0	0	0	0	0	0	0	0	1	1	0	1	0	0	0	0	0	0	0	1	0	1	0	1	0	1	0
1752	40	038	1	36	1	0	0	1	30	1	1	3	3	2	0	4	0	0	0	0	0	0	0	0	0	0	0	0	0	0	0	0	0	1	0	0	0	0	0	0	0	0	0	0	0	0	0	0	0
1753	40	038	1	30	1	0	0	0		1	1	2	4	2	1	3	0	1	1	0	0	0	1	1	0	0	0	1	1	1	1	1	1	3	0	0	1	1	1	1	1	1	1	1	1	1	1	1	1
1754	40	038	1	19	0	0	1	1		1	0		0	88	1	3	0	1	0	1	0	0	1	0	1	0	0	0	1	0	0	1	0	2	0	0	1	1	1	1	1	1	1	1	1	1	0	0	0
1755	40	038	1	27	1	0	1	1	26	1	1	1	1	2	1	4	0	0	0	0	0	0	0	0	0	0	0	0	0	0	0	0	0	3	0	0	0	0	0	0	0	0	0	0	0	0	0	0	0
1756	40	038	1	26	1	0	1	1	26	2	0	1	1	1	0	4	0	0	0	0	0	0	0	0	0	0	0	0	0	0	0	0	0	3	0	0	0	0	0	0	0	0	0	0	0	0	0	0	0
1757	40	038	1	47	0	0	0	1	25	1	1	9	7	2	1	3	0	0	0	0	0	0	0	0	0	0	0	0	0	0	0	0	0	1	0	0	0	0	0	0	0	0	0	0	0	0	0	0	0
1758	40	038	1	56	1	0	0	1	32	4		5	4	3	1	1	1	0	0	0	0	0	0	0	0	0	0	0	0	0	0	0	0	3	0	0	0	0	0	0	0	0	0	0	0	0	0	0	0
1759	40	038	1	51	0	0	0	1	35	2	0	7	7	3	1	2	0	0	0	0	0	0	0	0	0	0	0	0	0	0	0	0	0	3	0	0	0	0	0	0	0	0	0	0	0	0	0	0	0
1760	40	038	1	28	1	0	0	1		1	1	2	2	2	1	3	0	0	0	0	0	0	0	0	0	0	0	0	0	0	0	0	0	3	0	0	0	0	0	0	0	0	0	0	0	0	0	0	0
1761	40	038	1	73	0	0	0	1		1	0	6	0	3	1	1	0	0	0	0	0	0	0	0	0	0	0	0	0	0	0	0	0	3	0	0	0	0	0	0	0	0	0	0	0	0	0	0	0
1762	40	038	1	25	0	0	0	1		1	1	3	3	1	1	1	0	0	0	0	0	0	0	0	0	0	0	0	0	0	0	0	0	3	0	0	0	0	0	0	0	0	0	0	0	0	0	0	0
1763	40	038	1	56	1	0	0	1		1	0	1	0	2	1	3	0	0	0	0	0	0	0	0	0	0	0	0	0	0	0	0	0	3	0	0	0	0	0	0	0	0	0	0	0	0	0	0	0
1764	40	038	1	45	1	0	1	1		1	1	7	7	2	1	3	0	0	0	0	0	0	0	0	0	0	0	0	0	0	0	0	0	3	0	0	0	0	0	0	0	0	0	0	0	0	0	0	0
1765	40	038	1	45	1	0	0	1	25	1	0	4	6	2	1	4	0	0	0	0	0	0	0	0	0	0	0	0	0	0	0	0	0	1	0	0	0	0	0	0	0	0	0	0	0	0	0	0	0
1766	40	038	1	54	1	0	0	1	30	1	0	7	8	2	1	4	0	0	0	0	0	0	0	0	0	0	0	0	0	0	0	0	0	1	0	0	0	0	0	0	0	0	0	0	0	0	0	0	0
1767	40	038	1	38	1	0	0	1	18	1	0	2	2	88	1	4	0	0	0	0	0	0	0	0	0	0	0	0	0	0	0	0	0	2	0	0	0	0	0	0	0	0	0	0	0	0	0	0	0
1768	40	038	1	47	1	0	0	1	19	4		5	5	88	0	4	1	0	0	0	0	0	0	0	0	0	0	0	0	0	0	0	0	3	0	0	0	0	0	0	0	0	0	0	0	0	0	0	0
1769	40	038	1	45	1	0	0	1	20	1	0	7	8	1	1	1	0	0	0	0	0	0	0	0	0	0	0	0	0	0	0	0	0	1	0	0	0	0	0	0	0	0	0	0	0	0	0	0	0
1770	40	038	1	25	1	0	0	0		1	0	1	2	1	0	1	0	0	0	0	0	0	0	0	0	0	0	0	0	0	0	0	0	3	0	0	0	0	0	0	0	0	0	0	0	0	0	0	0
1771	40	038	1	30	0	0	0	1		1	0	3	3	3	1	2	0	0	0	0	0	0	1	1	0	1	0	0	0	0	0	0	0	3	0	0	0	1	0	1	0	0	0	1	0	1	0	1	0
1772	40	047	1	25	0	1	0	0		4			0	88	1	3	1	0	0	0	0	0	0	0	0	0	0	1	0	0	1	0	0	2	0	0	0	0	0	0	1	1	1	1	1	1	0	0	0
1773	40	047	1	18	1	0	0	0		4			0	88	1	3	1	0	0	0	0	0	0	0	0	0	0	0	0	0	0	0	0	3	0	0	0	0	0	0	0	0	0	0	0	0	0	0	0
1774	40	047	1	18	0	1	1	1		3	0		0	88	0	4	0	0	0	0	0	0	0	0	0	0	0	0	0	0	0	0	0	3	0	0	0	0	0	0	0	0	0	0	0	0	0	0	0
1775	40	047	0	53	1	0	0	0	30	1	0	1	1	88	1	1	0	0	0	0	0	0	0	0	0	0	0	0	0	0	1	1	0	2	0	0	0	0	0	0	0	1	0	1	0	1	0	1	0
1776	40	047	1	25	1	0	1	1		1	0		1	88	0	3	0	0	0	0	0	0	0	0	0	0	0	0	0	0	0	0	0	3	0	0	0	0	0	0	0	0	0	0	0	0	0	0	0
1777	40	047	1	30	0	0	0	0	24	4		2	4	3	0	3	1	0	0	0	0	0	0	0	0	0	0	0	1	1	1	1	1	3	1	1	1	1	0	0	1	1	1	1	1	1	1	1	1
1778	40	047	1	65	1	0	0	1	39	2	1	6	1	2	1	3	0	0	0	0	0	0	0	0	0	0	0	0	0	0	0	0	0	3	0	0	0	0	0	0	0	0	0	0	0	0	0	0	0
1779	40	047	1	68	1	0	0	1	36	3	0	6	1	1	0	4	0	0	0	0	0	0	0	0	0	0	0	0	0	0	0	0	0	1	0	0	0	0	0	0	0	0	0	0	0	0	0	0	0
1780	40	047	0	22	1	0	0	0		1	0	1	2	88	0	1	0	0	0	0	0	0	0	0	0	0	0	0	0	0	0	0	0	2	0	0	0	0	0	0	0	0	0	0	0	0	0	0	0
1781	40	047	1	50	1	0	0	1	24	1	1	3	3	1	0	4	0	0	0	0	0	0	0	0	0	0	0	0	0	0	0	0	0	1	0	0	0	1	0	0	0	0	0	0	0	1	0	1	0
1782	40	050	1	40	0	0	0	1	32	1	1	3	5	2	0	4	0	0	0	0	0	0	1	0	0	0	0	0	0	0	0	0	0	1	0	0	0	0	0	1	0	0	0	1	0	1	0	0	0
1783	40	050	1	46	1	0	1	1	42	1	1	1	1		0	3	0	0	0	0	0	0	0	0	0	0	0	0	0	0	0	0	0	1	0	0	0	0	0	0	0	0	0	0	0	0	0	0	0
1784	40	050	1	25	1	1	1	1		1	1		0	88	1	4	0	0	0	0	0	0	0	0	0	0	0	0	0	0	0	0	0	2	0	0	0	0	0	0	0	0	0	0	0	0	0	0	0
1785	40	050	1	35	1	0	1	1		1	1		1	88	0	3	0	0	0	0	0	0	0	0	0	0	0	0	0	0	0	0	0	3	0	0	0	0	0	0	0	0	0	0	0	0	0	0	0
1786	40	050	1	31	1	0	0	1		2	1	2	2	2	0	4	0	1	0	0	0	0	1	0	0	0	0	0	0	0	1	0	0	3	1	1	1	1	1	1	0	1	1	1	1	1	1	1	1
1787	40	050	1	40	1	0	0	1	37	1	1	2	2	2	0	3	0	0	0	0	0	0	0	0	0	0	0	0	0	0	0	0	0	1	0	0	0	0	0	0	0	0	0	0	0	0	0	0	0
1788	40	050	0	25	0	0	0	0		1	1	1	1	88	0	1	0	0	0	0	0	0	0	0	0	0	0	0	0	0	0	0	0	2	0	0	0	0	0	0	0	0	0	0	0	0	0	0	0
1789	40	050	1	34	1	0	1	1	31	1	1	2	2	3	0	3	0	0	0	0	0	0	0	0	0	0	0	0	0	0	0	0	0	1	1	1	0	0	0	0	0	0	0	0	1	1	0	0	0
1790	40	050	1	20	0	1	0	0		4			0	88	1	4	1	0	0	0	0	0	0	0	0	0	0	0	0	1	0	0	1	2	0	0	1	1	0	0	1	1	1	1	1	1	0	1	0
1791	40	050	1	30	1	0	0	1		1	1		0	88	0	4	0	0	0	0	0	0	0	0	0	0	0	0	0	0	0	0	0	3	0	0	0	0	0	0	0	0	0	0	0	0	0	0	0
1792	40	050	1	34	0	0	0	1		2	0		2	88	0	1	0	0	0	0	0	0	0	0	0	0	0	1	1	0	1	1	0	3	0	0	0	0	0	0	1	1	1	1	1	1	1	1	1
1793	40	050	1	18	0	1	0	1		4			0	88	1	4	1	0	0	0	0	0	0	0	0	0	0	0	1	0	0	1	0	3	0	0	0	0	0	0	1	1	1	1	1	1	1	1	1
1794	40	050	1	74	1	1	0	0	43	1	1	6	3	88	1	1	0	0	0	0	0	0	0	0	0	0	0	0	0	0	0	0	0	1	0	0	0	0	0	0	0	0	0	0	0	0	0	0	0
1795	40	059	1	35	1	0	0	0	25	1	1	12	16	3	0	1	0	0	0	0	0	0	1	1	1	1	0	0	1	0	0	1	0	3	0	0	1	1	0	1	1	1	1	1	1	1	0	1	0
1796	40	059	1	50	1	0	0	0		1	0	4	4	1	1	3	0	0	0	0	0	0	0	0	0	0	0	0	0	0	0	0	0	3	0	0	0	0	0	0	0	0	0	0	0	0	0	0	0
1797	40	059	1	61	0	0	0	1	35	2	0	4	4	3	1	2	0	0	0	0	0	0	0	0	0	0	0	0	1	0	1	1	0	1	0	1	0	1	0	0	1	1	1	1	1	1	0	0	0
1798	40	059	1	19	1	0	0	1		1	0		0	88	0	3	0	0	0	0	0	0	0	0	0	0	0	0	0	0	0	0	0	3	0	0	0	0	0	0	0	0	0	0	0	0	0	0	0
1799	40	059	1	22	0	1	1	0		2	1		0	88	0	4	0	0	0	0	0	0	0	0	0	0	0	0	0	0	0	0	0	3	0	0	0	0	0	0	0	0	0	0	0	0	0	0	0
1800	40	059	1	29	1	0	0	0		1	0		0	88	0	3	0	0	1	0	0	0	0	1	0	0	0	1	1	0	1	1	0	3	0	0	0	0	1	1	1	1	1	1	1	1	1	1	1
1801	40	059	1	55	1	0	1	1	27	1	0	7	7	2	1	3	0	0	0	0	0	0	0	0	0	0	0	0	0	0	0	0	0	3	0	0	0	0	0	0	0	0	0	0	0	0	0	0	0
1802	40	059	1	46	1	1	0	1	31	1	1	5	5	1	1	3	0	0	0	0	0	0	0	0	0	0	0	0	0	0	0	0	0	3	0	0	0	0	0	0	0	0	0	0	0	0	0	0	0
1803	40	059	1	42	1	0	0	0	25	1	1	3	3	2	0	3	0	0	0	0	0	0	0	0	0	0	0	0	0	0	0	0	0	1	0	0	0	0	0	0	0	0	0	0	0	0	0	0	0
1804	40	059	1	42	0	0	0	1	33	1	1	5	5	2	1	3	0	0	0	0	0	0	0	0	0	0	0	0	0	0	0	0	0	1	0	0	0	0	0	0	0	0	0	0	0	0	0	0	0
1805	40	059	1	39	1	0	0	0	30	1	1	4	4	2	1	3	0	0	0	0	0	0	0	0	0	0	0	0	0	0	0	0	0	1	0	0	0	0	0	0	0	0	0	0	0	0	0	0	0
1806	40	059	1	37	0	0	0	0		1	1		0	88	0	3	0	0	0	0	0	0	0	0	0	0	0	0	0	0	0	0	0	3	0	0	0	0	0	0	0	0	0	0	0	0	0	0	0
1807	40	061	0	81	1	0	0	0	24	4		4	0	88	0	4	1	0	0	0	0	0	0	0	0	0	0	0	0	0	0	0	0	2	0	0	0	0	0	0	0	0	0	0	0	0	0	0	0
1808	40	061	1	37	1	0	0	1		1	1	2	2	2	1	4	0	0	0	0	0	0	0	0	0	0	0	0	0	0	0	0	0	3	0	0	0	0	0	0	0	0	0	0	0	0	0	0	0
1809	40	061	1	31	1	1	1	0		3	1		2	88	1	4	0	0	0	0	0	0	1	1	1	1	0	0	1	0	0	1	0	3	0	0	1	1	0	1	1	1	1	1	1	1	0	1	0
1810	40	061	0	49	0	0	0	1		2	0	4	4	88	0	4	0	0	0	0	0	0	0	0	0	0	0	0	0	0	1	0	0	2	0	0	0	0	0	0	0	1	0	1	0	1	0	0	0
1811	40	061	1	51	1	0	0	1	30	1	0	4	4	88	0	4	0	0	0	0	0	0	0	0	0	0	0	0	0	0	0	0	0	1	0	0	0	0	0	0	0	0	0	0	0	0	0	0	0
1812	40	061	1	47	1	0	0	1	20	1	1	4	4	88	1	4	0	0	0	0	0	0	0	0	0	0	0	0	0	0	0	0	0	3	0	0	0	0	0	0	0	0	0	0	0	0	0	0	0
1813	40	061	1	33	1	0	1	1	31	2	0	1	1	3	0	4	0	0	0	0	0	0	0	0	0	0	0	0	0	0	0	0	0	3	0	0	0	0	0	0	0	0	0	0	0	0	0	0	0
1814	40	061	1	35	0	1	0	0	29	1	1	3	3	1	0	3	0	0	0	0	0	0	0	0	0	0	0	0	0	0	0	0	0	1	0	1	0	0	0	0	0	0	0	0	0	1	0	0	0
1815	40	061	1	47	0	0	0	1	28	1	1	3	3	2	1	4	0	0	0	0	0	0	0	0	0	0	0	0	0	0	0	0	0	1	0	0	0	0	0	0	0	0	0	0	0	0	0	0	0
1816	40	061	1	25	1	0	0	0		1	1		0	88	0	4	0	0	0	0	0	0	0	0	0	0	0	0	0	0	0	0	0	3	0	0	0	0	0	0	0	0	0	0	0	0	0	0	0
1817	40	061	1	47	1	1	1	1	28	1	1	6	6	2	0	4	0	0	0	0	0	0	0	0	0	0	0	0	0	0	0	0	0	1	0	0	0	0	0	0	0	0	0	0	0	0	0	0	0
1818	40	061	1	27	1	0	0	0		4			0	88	0	4	1	0	0	0	0	0	0	0	0	0	0	0	0	0	0	0	0	3	0	0	0	0	0	0	0	0	0	0	0	0	0	0	0
1819	40	061	1	49	1	0	0	1	34	4		4	4	3	0	4	1	0	0	0	0	0	1	0	1	0	0	0	0	0	0	0	0	1	0	0	0	0	0	1	0	0	0	1	0	1	0	0	0
1820	40	061	1	18	0	1	0	1		3	0		0	88	1	4	0	0	0	0	0	0	0	0	0	0	0	0	0	1	1	1	1	3	0	0	1	1	0	0	1	1	1	1	1	1	0	0	0
1821	40	061	1	24	0	0	0	1		2	1		0	88	0	4	0	0	0	0	0	0	1	0	0	0	0	1	1	0	1	1	0	3	0	0	0	0	0	1	1	1	1	1	1	1	0	1	0
1822	40	061	1	51	1	1	1	1	26	2	1	7	6	1	0	3	0	0	0	0	0	0	0	0	0	0	0	0	0	0	0	0	0	1	0	0	0	0	0	0	0	0	0	0	0	0	0	0	0
1823	40	061	1	49	1	1	0	1	32	1	1	4	7	1	0	4	0	0	0	0	0	0	1	0	0	0	0	0	0	0	0	0	0	1	0	0	0	0	0	1	0	0	0	1	0	1	0	0	0
1824	40	061	1	50	1	0	0	0	35	2	1	3	2	1	0	3	0	0	1	0	0	0	0	1	1	1	0	0	0	0	1	0	0	1	0	0	1	1	1	1	0	1	1	1	1	1	0	0	0
1825	40	061	1	48	1	1	1	0	29	2	1	7	9	2	0	4	0	0	0	0	0	0	1	1	1	1	0	1	0	1	1	1	1	1	0	0	1	1	0	1	1	1	1	1	1	1	0	0	0
1826	40	061	0	27	0	0	0	0		4			0	88	0	4	1	0	0	0	0	0	1	0	1	1	0	0	0	0	0	1	0	2	0	0	0	1	0	1	0	1	0	1	0	1	1	1	1
1827	40	061	1	54	0	0	0	1	23	4		8	3	2	0	4	1	0	0	0	0	0	0	0	0	0	0	0	0	0	0	1	0	1	0	0	0	0	0	0	0	1	0	1	0	1	0	0	0
1828	40	061	1	25	1	0	0	0		2	1		0	88	0	4	0	0	0	0	0	0	0	0	0	0	0	1	1	0	1	1	0	3	0	0	0	0	0	0	1	1	1	1	1	1	1	1	1
1829	40	061	1	27	0	0	0	0		2	0		0	1	0	4	0	0	0	0	0	0	0	0	0	0	0	0	0	0	0	0	1	3	0	0	0	1	0	0	0	0	0	0	0	1	0	1	0
1830	40	061	1	29	0	0	0	1		2	1	2	2	1	0	3	0	1	0	0	0	0	1	1	0	0	0	1	1	1	1	1	1	3	0	0	0	1	1	1	1	1	1	1	1	1	0	0	0
1831	40	061	1	72	1	0	0	0	29	4		4	0	3	0	3	1	0	0	0	0	0	0	0	0	0	0	0	0	0	0	0	0	1	0	0	0	0	0	0	0	0	0	0	0	0	0	0	0
1832	40	067	1	53	1	0	0	1	24	2	0	5	1	88	0	3	0	0	0	0	0	0	0	0	0	0	0	0	0	0	0	0	0	3	0	0	0	0	0	0	0	0	0	0	0	0	0	0	0
1833	40	067	1	73	1	1	1	1	21	4		3	1	2	1	4	1	0	0	0	0	0	0	0	0	0	0	0	0	0	0	0	0	1	0	0	0	0	0	0	0	0	0	0	0	0	0	0	0
1834	40	067	1	54	1	0	0	0	33	2	0	2	2	88	1	3	0	0	0	0	0	0	0	0	0	0	0	0	0	0	0	0	0	1	0	0	0	0	0	0	0	0	0	0	0	0	0	0	0
1835	40	067	1	49	1	0	0	1	29	1	0	4	4	2	1	4	0	0	0	0	0	0	0	0	0	0	0	0	0	0	0	0	0	3	0	0	0	0	0	0	0	0	0	0	0	0	0	0	0
1836	40	067	1	62	1	0	0	0	28	4		2	0	2	1	3	1	0	0	0	0	0	0	0	0	0	0	0	0	0	0	0	0	1	0	0	0	0	0	0	0	0	0	0	0	0	0	0	0
1837	40	067	1	22	1	0	1	1		4			0	88	0	4	1	0	0	0	0	0	0	0	0	0	0	0	0	0	0	0	0	3	0	0	0	0	0	0	0	0	0	0	0	0	0	0	0
1838	40	067	1	44	0	1	1	1	32	1	1	3	4	1	0	4	0	0	0	0	0	0	1	0	0	0	0	0	0	0	1	1	0	1	0	0	1	1	0	1	0	1	0	1	1	1	0	1	0
1839	40	067	1	65	1	0	0	0	28	1	1	4	0	88	1	3	0	0	0	0	0	0	1	0	0	0	0	0	0	0	0	0	0	3	0	0	1	1	0	1	0	0	0	1	1	1	0	0	0
1840	40	067	0	62	1	1	0	0	25	4		7	6	88	1	4	1	0	0	0	0	0	0	0	0	0	0	0	0	0	0	0	0	2	0	0	0	0	0	0	0	0	0	0	0	0	0	0	0
1841	40	067	1	23	1	1	1	0		1	1		0	88	0	3	0	0	0	0	0	0	0	0	0	0	0	0	0	0	0	0	0	3	0	0	0	0	0	0	0	0	0	0	0	0	0	0	0
1842	40	067	1	50	0	0	1	1	23	1	0	5	5	1	1	3	0	0	0	0	0	0	0	0	0	0	0	0	0	0	0	0	0	1	0	0	0	0	0	0	0	0	0	0	0	0	0	0	0
1843	40	067	1	22	1	0	0	1		2	0		0	88	1	4	0	0	0	0	0	0	0	0	0	0	0	0	0	0	0	0	0	3	0	0	0	0	0	0	0	0	0	0	0	0	0	0	0
1844	40	067	1	45	0	0	0	0	25	1	1	2	2	2	0	3	0	0	0	0	0	0	0	0	0	0	0	0	0	0	0	0	0	1	0	0	0	0	0	0	0	0	0	0	0	0	0	0	0
1845	40	067	1	72	0	0	0	1	25	4		5	1	2	1	3	1	0	0	0	0	0	0	0	0	0	0	0	0	0	0	0	0	1	0	0	0	0	0	0	0	0	0	0	0	0	0	0	0
1846	40	067	1	20	0	1	0	1		4			0	88	0	4	1	0	0	0	0	0	0	0	0	0	0	0	0	0	0	0	0	3	0	0	0	0	0	0	0	0	0	0	0	0	0	0	0
1847	40	067	1	49	1	0	0	1		1	1	5	5	2	1	3	0	0	0	0	0	0	0	0	0	0	0	0	0	0	0	0	0	3	0	0	0	0	0	0	0	0	0	0	0	0	0	0	0
1848	40	067	1	34	1	0	0	1	28	1	1	2	2	3	0	4	0	0	0	0	0	0	0	0	0	0	0	0	0	0	0	0	0	1	0	0	0	0	0	0	0	0	0	0	0	0	0	0	0
1849	40	076	1	35	1	0	0	1	29	1	1	3	2	88	1	4	0	0	0	0	0	0	0	0	0	0	0	0	0	0	0	0	0	1	0	0	0	0	0	0	0	0	0	0	0	0	0	0	0
1850	40	076	1	18	0	1	0	1		4			0	88	1	4	1	0	0	0	0	0	0	0	0	0	0	0	0	0	0	0	0	3	0	0	0	0	0	0	0	0	0	0	0	0	0	0	0
1851	40	076	1	42	1	0	0	0	25	1	1	2	2	88	1	3	0	0	0	0	0	0	0	0	0	0	0	0	0	0	1	1	0	1	0	0	0	0	0	0	0	1	0	1	0	1	0	1	0
1852	40	076	1	35	0	0	0	0		1	1	1	1	88	1	4	0	0	0	0	0	0	0	0	0	0	0	0	0	0	0	0	0	3	0	0	0	0	0	0	0	0	0	0	0	0	0	0	0
1853	40	076	1	34	0	1	1	1	29	1	1	1	1	2	1	4	0	0	0	0	0	0	0	0	0	0	0	0	0	0	0	0	0	1	0	0	0	0	0	0	0	0	0	0	0	0	0	0	0
1854	40	076	1	24	0	1	0	0		2	1		0	88	0	3	0	1	0	1	0	0	1	0	1	0	0	1	1	1	1	1	1	3	0	0	1	1	1	1	1	1	1	1	1	1	1	1	1
1855	40	076	1	43	1	0	0	0	35	2	0	1	1	88	0	4	0	0	0	0	0	0	0	0	0	0	0	0	0	0	0	0	0	2	0	0	0	0	0	0	0	0	0	0	0	0	0	0	0
1856	40	076	1	33	1	0	0	1	28	1	1	2	2	1	0	3	0	0	0	0	0	0	0	0	0	0	0	0	0	0	0	0	0	3	0	0	0	0	0	0	0	0	0	0	0	0	0	0	0
1857	40	076	1	49	1	0	0	1	32	1	0	4	4	2	1	3	0	0	0	0	0	0	0	0	0	0	0	0	0	0	0	0	0	3	0	0	0	0	0	0	0	0	0	0	0	0	0	0	0
1858	40	076	1	25	1	0	0	1		1	1	1	0	88	0	4	0	0	0	0	0	0	0	0	0	0	0	0	0	0	0	0	0	3	0	0	0	0	0	0	0	0	0	0	0	0	0	0	0
1859	40	076	1	41	1	0	0	0		1	1	2	2	2	0	4	0	0	0	0	0	0	1	0	0	0	0	0	0	0	0	0	0	3	0	0	0	0	0	1	0	0	0	1	0	1	0	0	0
1860	40	076	1	37	1	0	0	0	33	1	1	1	1	1	0	3	0	0	0	0	0	0	0	0	0	0	0	0	0	0	0	0	0	1	0	0	0	0	0	0	0	0	0	0	0	0	0	0	0
1861	40	076	1	32	1	0	0	0		1	1	1	1	88	1	3	0	0	0	0	0	0	0	0	0	0	0	0	0	0	0	0	0	2	0	0	0	0	0	0	0	0	0	0	0	0	0	0	0
1862	40	076	1	52	1	0	0	1	35	2	0	4	6	3	1	4	0	0	0	0	0	0	0	0	0	0	0	0	0	0	0	0	0	1	0	0	0	0	0	0	0	0	0	0	0	0	0	0	0
1863	40	076	1	20	1	1	0	0		1	1		0	88	0	4	0	0	0	0	0	0	0	0	0	0	0	0	1	0	1	1	0	2	0	0	1	1	0	0	1	1	1	1	1	1	1	1	1
1864	40	076	1	19	1	1	0	1		3	0		0	88	0	4	0	0	0	0	0	0	0	0	0	0	0	0	0	0	0	0	0	3	0	0	0	0	0	0	0	0	0	0	0	0	0	0	0
1865	40	076	1	45	0	0	0	1	29	1	1	3	3	1	1	4	0	0	0	0	0	0	0	0	0	0	0	0	0	0	0	0	0	1	0	0	0	0	0	0	0	0	0	0	0	0	0	0	0
1866	40	076	1	52	1	0	0	1	32	1	1	5	3	2	1	3	0	0	0	0	0	0	0	0	0	0	0	0	0	0	0	0	0	3	0	0	0	0	0	0	0	0	0	0	0	0	0	0	0
1867	40	076	1	29	0	0	0	0		1	1		0	88	0	4	0	0	0	0	0	0	0	0	0	0	0	1	1	0	1	1	1	2	0	0	1	0	0	0	1	1	1	1	1	1	0	0	0
1868	40	076	1	23	0	0	0	0		3	0		0	88	1	4	0	0	0	0	0	0	0	0	0	0	0	0	0	0	0	0	1	3	0	0	0	1	0	0	0	1	0	1	1	1	0	0	0
1869	40	077	1	55	1	0	0	1		1	1	4	4	1	1	3	0	0	0	0	0	0	1	0	0	0	0	1	0	0	1	0	0	3	1	1	0	0	0	1	1	1	1	1	1	1	0	0	0
1870	40	077	1	80	0	0	0	1	26	4		3	0	88	0	4	1	0	0	0	0	0	0	0	0	0	0	0	0	0	0	0	0	1	0	0	0	0	0	0	0	0	0	0	0	0	0	0	0
1871	40	077	1	66	1	0	0	1		2	1	7	2	2	1	3	0	0	0	0	0	0	0	0	0	0	0	0	0	0	0	0	0	3	0	0	0	0	0	0	0	0	0	0	0	0	0	0	0
1872	40	077	1	28	1	0	0	0		1	1		0	88	0	3	0	0	0	0	0	0	0	0	0	0	0	0	0	0	0	0	0	3	0	0	0	0	0	0	0	0	0	0	0	0	0	0	0
1873	40	077	1	56	1	0	0	0		1	0	4	0	2	1	2	0	0	0	0	0	0	0	0	0	0	0	0	0	0	0	0	0	3	0	0	0	0	0	0	0	0	0	0	0	0	0	0	0
1874	40	077	1	23	0	0	0	1		1	1		0	88	0	3	0	0	0	0	0	0	0	0	0	0	0	0	0	0	0	0	0	3	0	0	0	0	0	0	0	0	0	0	0	0	0	0	0
1875	40	077	1	38	1	0	0	1	29	1	1	2	2	2	0	4	0	0	0	0	0	0	0	0	0	0	0	0	0	0	0	0	0	1	0	0	0	0	0	0	0	0	0	0	0	0	0	0	0
1876	40	077	1	25	1	0	0	0		2	0		0	88	0	3	0	0	0	0	0	0	0	0	0	0	0	0	0	0	0	0	0	3	0	0	0	0	0	0	0	0	0	0	0	0	0	0	0
1877	40	077	1	19	0	1	0	0		4			0	88	0	4	1	0	0	0	0	0	0	0	0	0	0	0	0	0	0	0	0	3	0	0	0	0	0	0	0	0	0	0	0	0	0	0	0
1878	40	077	1	33	1	0	0	0		1	1	1	1	1	0	2	0	0	0	0	0	0	0	0	0	0	0	0	0	0	1	0	0	3	0	0	1	1	0	0	0	1	0	1	1	1	0	1	0
1879	40	077	1	36	1	0	0	1		3	0	1	1	88	0	4	0	0	0	0	0	0	0	0	0	0	0	0	0	0	0	0	0	3	0	0	0	0	0	0	0	0	0	0	0	0	0	0	0
1880	40	077	1	25	0	0	0	0		2	1		0	88	1	3	0	0	0	0	0	0	0	0	0	0	0	0	0	0	0	0	0	3	0	0	0	0	0	0	0	0	0	0	0	0	0	0	0
1881	40	077	1	28	1	0	0	0		1	0		0	2	0	3	0	0	0	0	0	0	0	0	0	0	0	0	0	0	0	0	0	3	0	0	0	0	0	0	0	0	0	0	0	0	0	0	0
1882	40	077	1	38	1	0	0	1	28	1	0	3	3	88	0	4	0	0	0	0	0	0	0	0	0	0	0	0	0	0	0	0	0	1	0	0	0	1	0	0	0	0	0	0	0	1	0	0	0
1883	40	077	0	41	1	0	0	0	24	2	1	2	2	88	0	3	0	1	0	0	0	0	1	0	0	0	0	0	0	0	0	0	0	2	0	0	0	0	1	1	0	0	1	1	1	1	0	0	0
1884	40	077	1	32	0	0	0	1		2	0	2	2	1	0	3	0	0	0	0	0	0	0	0	0	0	0	0	0	0	0	0	0	3	0	0	0	0	0	0	0	0	0	0	0	0	0	0	0
1885	40	077	1	78	1	0	0	1	30	3	0	9	0	1	1	1	0	0	0	0	0	0	0	0	0	0	0	0	0	0	0	0	0	1	0	0	0	0	0	0	0	0	0	0	0	0	0	0	0
1886	40	077	1	20	0	1	0	1		4			0	88	0	4	1	0	0	0	0	0	0	0	0	0	0	0	0	0	0	0	0	3	0	0	0	0	0	0	0	0	0	0	0	0	0	0	0
1887	40	077	1	43	1	0	0	1	27	1	1	4	4	3	0	3	0	0	0	0	0	0	0	0	0	0	0	0	0	0	0	0	0	1	0	0	0	0	0	0	0	0	0	0	0	0	0	0	0
1888	40	077	1	59	1	0	0	0		2	1	6	6	3	1	2	0	0	0	0	0	0	1	1	0	0	0	0	0	0	0	0	0	3	0	1	0	1	0	1	0	0	0	1	0	1	0	0	0
1889	40	077	1	24	0	0	0	0		1	1		0	2	0	3	0	0	0	0	0	0	1	1	0	0	0	1	1	0	1	1	0	3	0	0	1	1	0	1	1	1	1	1	1	1	0	1	0
1890	40	077	1	18	0	1	0	0		4			0	88	0	4	1	0	0	0	0	0	0	0	0	0	0	0	0	0	0	0	0	3	0	0	0	0	0	0	0	1	0	1	0	1	0	0	0
1891	40	077	1	28	0	0	0	0		4			0	88	0	4	1	0	0	0	0	0	0	0	0	0	0	0	0	0	0	0	0	3	0	0	0	0	0	0	0	0	0	0	0	0	1	1	1
1892	40	077	1	49	1	0	0	1	27	1	0	3	3	1	1	3	0	0	0	0	0	0	0	0	0	0	0	0	0	0	0	0	0	1	0	0	0	0	0	0	0	0	0	0	0	0	0	0	0
1893	40	077	1	38	1	0	0	1	29	1	1	2	2	1	0	3	0	0	0	0	0	0	0	0	0	0	0	0	0	0	0	0	0	1	0	0	0	0	0	0	0	1	0	1	0	1	0	0	0
1894	40	077	1	36	0	0	0	0		2	0		0	88	1	4	0	1	1	0	0	0	1	1	1	0	0	0	0	0	0	0	0	2	0	0	0	1	1	1	0	0	1	1	1	1	0	0	0
1895	40	077	1	23	0	0	0	1		4			0	88	0	4	1	0	0	0	0	0	0	0	0	0	0	0	0	0	0	0	0	3	0	0	0	0	0	0	0	0	0	0	0	0	0	0	0
1896	40	077	1	57	0	0	0	1	30	1	1	4	4	1	1	3	0	0	0	0	0	0	0	0	0	0	0	0	0	0	0	0	0	1	0	0	0	1	0	0	0	0	0	0	0	1	0	0	0
1897	40	077	1	30	0	0	0	1	26	2	0		0	3	0	4	0	0	0	0	0	0	0	0	0	0	0	1	0	0	1	1	0	1	0	0	0	0	0	0	1	1	1	1	1	1	1	1	1
1898	40	077	1	34	1	0	0	0		1	1		0	88	0	4	0	0	0	0	0	0	0	0	0	0	0	1	1	0	1	1	0	3	0	0	0	0	0	0	1	1	1	1	1	1	1	1	1
1899	40	077	1	46	1	1	0	1	28	1	1	2	3	1	0	4	0	0	0	0	0	0	1	1	0	0	0	0	0	0	0	0	0	1	0	0	0	0	0	1	0	0	0	1	0	1	0	0	0
1900	40	077	1	19	0	1	0	1		4			0	88	0	4	1	0	0	0	0	0	0	0	0	0	0	0	0	0	0	0	0	3	0	0	0	0	0	0	0	0	0	0	0	0	0	0	0
1901	40	077	1	31	0	0	0	1		1	1		1	2	0	4	0	0	0	0	0	0	0	0	0	0	0	0	0	0	1	1	0	3	0	0	0	0	0	0	0	1	0	1	0	1	0	1	0
1902	40	077	1	22	0	0	0	1		2	1		0	88	0	3	0	0	0	0	0	0	0	0	0	0	0	0	0	0	0	0	0	3	0	0	0	0	0	0	0	0	0	0	0	0	0	0	0
1903	40	082	1	68	1	0	0	0	25	4		5	0	1	1	3	1	0	0	0	0	0	0	0	0	0	0	0	0	0	0	0	0	1	0	0	0	0	0	0	0	0	0	0	0	0	0	0	0
1904	40	082	1	50	0	0	0	1	33	1	1	3	3	2	0	4	0	0	0	0	0	0	0	0	0	0	0	0	0	0	0	0	0	1	0	0	0	0	0	0	0	0	0	0	0	0	0	0	0
1905	40	082	0	25	0	1	0	1		4			0	88	0	4	1	0	0	0	0	0	0	0	0	0	0	0	0	0	0	0	0	2	0	0	0	0	0	0	0	1	0	1	0	1	0	0	0
1906	40	082	1	33	1	0	0	0	30	1	1	2	2	88	0	4	0	0	0	0	0	0	0	0	0	0	0	0	0	0	0	0	0	1	0	0	0	0	0	0	0	0	0	0	0	0	0	0	0
1907	40	082	1	66	1	0	1	1	27	1	1	9	9	1	0	2	0	0	0	0	0	0	0	0	0	0	0	0	0	0	0	0	0	1	0	0	0	0	0	0	0	0	0	0	0	0	0	0	0
1908	40	082	1	21	1	0	0	0		2	1		0	88	0	4	0	0	1	0	0	0	0	1	0	0	0	1	1	1	1	1	1	3	1	1	1	1	1	1	1	1	1	1	1	1	1	1	1
1909	40	082	1	45	1	1	1	1	42	1	1	1	4	1	0	4	0	0	0	0	0	0	0	0	0	0	0	0	0	0	0	0	0	1	0	0	0	0	0	0	0	0	0	0	0	0	0	0	0
1910	40	082	1	26	1	0	0	1		1	1	2	2	88	0	3	0	0	0	0	0	0	0	0	0	0	0	0	0	0	0	0	0	3	0	0	0	0	0	0	0	0	0	0	0	0	0	0	0
1911	40	082	1	22	0	0	0	1		1	1		0	88	0	4	0	0	0	0	0	0	0	0	0	0	0	0	0	0	0	0	0	3	0	0	0	0	0	0	0	0	0	0	0	0	0	0	0
1912	40	082	1	19	0	1	0	1		4			0	88	0	3	1	0	0	0	0	0	0	0	0	0	0	0	0	0	0	0	0	3	0	0	0	0	0	0	0	0	0	0	0	0	0	0	0
1913	40	082	1	29	0	1	0	0	25	1	0	1	1	1	0	4	0	0	0	0	0	0	0	0	0	0	0	0	0	0	0	0	0	1	0	0	0	0	0	0	0	0	0	0	0	0	0	0	0
1914	40	082	1	18	0	1	0	0		4			0	88	0	4	1	0	0	0	0	0	0	0	0	0	0	0	0	0	0	0	0	2	0	0	0	0	0	0	0	0	0	0	0	0	0	0	0
1915	40	082	1	35	1	0	0	1	32	1	1	2	3	1	0	3	0	0	0	0	0	0	0	0	0	0	0	0	0	0	0	0	0	1	0	0	0	0	0	0	0	0	0	0	0	0	0	0	0
1916	40	082	1	26	1	0	0	1		1	1		0	88	1	3	0	0	0	0	0	0	0	0	0	0	0	0	0	0	0	0	0	2	0	0	0	0	0	0	0	0	0	0	0	0	0	0	0
1917	40	082	1	21	1	0	0	0		1	1	1	1	88	0	3	0	0	0	0	0	0	0	0	0	0	0	0	0	0	0	0	0	2	1	1	0	0	0	0	0	0	0	0	1	1	0	0	0
1918	40	082	1	25	0	1	0	1		1	1	1	2	88	0	4	0	0	0	0	0	0	0	0	0	0	0	1	1	0	1	1	0	3	0	0	1	1	0	0	1	1	1	1	1	1	1	1	1
1919	40	082	1	22	0	1	0	0		3	0		0	88	1	4	0	0	1	1	1	0	1	1	1	1	0	1	1	1	1	1	1	3	0	0	1	1	1	1	1	1	1	1	1	1	1	1	1
1920	40	082	1	27	0	1	0	0	24	2	1	1	1	3	0	3	0	0	0	0	0	0	0	0	0	0	0	0	0	0	0	0	0	1	0	0	0	0	0	0	0	0	0	0	0	0	0	0	0
1921	40	082	1	42	1	0	0	1	36	2	0	5	5	2	0	4	0	0	0	0	0	0	0	0	0	0	0	0	0	0	0	0	0	1	0	0	0	0	0	0	0	0	0	0	0	0	0	0	0
1922	40	082	1	35	1	1	1	1	33	1	1		3	88	1	4	0	0	0	0	0	0	0	0	0	0	0	0	0	0	0	0	0	1	0	0	0	0	0	0	0	0	0	0	0	0	0	0	0
1923	40	082	1	29	0	1	0	0	28	3	1	1	1	88	0	4	0	0	0	0	0	0	0	0	0	0	0	1	1	0	1	1	0	1	0	0	1	1	0	0	1	1	1	1	1	1	1	1	1
1924	40	082	1	65	0	1	0	1	26	1	1	7	4	2	0	4	0	0	0	0	0	0	1	0	1	1	0	0	0	0	0	0	0	1	0	0	0	0	0	1	0	0	0	1	0	1	0	1	0
1925	40	082	1	45	0	0	1	0	20	1	0	6	10	2	1	3	0	0	0	0	0	0	0	0	0	0	0	0	0	0	0	0	0	1	0	0	1	1	0	0	0	0	0	0	1	1	0	0	0
1926	40	082	1	20	1	1	0	1		4			0	88	0	3	1	0	0	0	0	0	0	0	0	0	0	1	1	1	1	1	1	3	0	0	0	0	0	0	1	1	1	1	1	1	1	1	1
1927	40	082	1	40	1	1	1	0		1	1	1	1	88	1	4	0	0	0	0	0	0	1	0	0	0	0	0	0	0	1	0	0	3	0	0	0	0	0	1	0	1	0	1	0	1	0	0	0
1928	40	082	1	24	1	0	0	0		1	1		0	88	1	4	0	0	0	0	0	0	0	0	0	0	0	0	0	0	0	0	0	2	0	0	0	0	0	0	0	0	0	0	0	0	0	0	0
1929	40	082	0	21	0	0	0	1		1	1		0	88	1	4	0	0	0	0	0	0	0	0	0	0	0	0	0	0	0	0	0	2	0	0	0	0	0	0	0	0	0	0	0	0	0	0	0
1930	40	082	1	37	1	0	0	0	33	1	1	1	3	2	1	4	0	0	0	0	0	0	0	0	0	0	0	0	0	0	0	0	0	1	0	0	0	0	0	0	0	0	0	0	0	0	0	0	0
1931	40	082	1	18	0	1	0	1		1	1		0	88	0	3	0	0	0	0	0	0	0	0	0	0	0	0	0	0	0	0	0	3	0	0	0	0	0	0	0	0	0	0	0	0	0	0	0
1932	40	082	1	23	1	0	1	0		4			0	88	1	4	1	0	0	0	0	0	0	0	0	0	0	0	0	0	0	0	0	2	0	0	0	0	0	0	0	0	0	0	0	0	0	0	0
1933	40	082	1	35	1	0	1	1		1	1		1	88	0	4	0	0	0	0	0	0	0	0	0	0	0	0	0	0	0	0	0	2	0	0	0	0	0	0	0	0	0	0	0	0	0	0	0
1934	40	082	1	49	1	0	0	0	30	1	1	3	3	2	0	4	0	0	0	0	0	0	0	0	0	0	0	1	0	0	1	0	0	1	0	0	0	0	0	0	1	1	1	1	1	1	0	0	0
1935	40	082	0	26	1	1	0	1		4			0	88	1	4	1	0	0	0	0	0	0	1	1	1	0	0	0	0	0	0	0	2	0	0	0	1	0	1	0	0	0	1	0	1	0	0	0
1936	40	082	1	28	1	1	0	0		2	0		0	88	0	4	0	0	0	0	0	0	0	0	0	0	0	0	0	0	0	0	0	3	0	0	0	1	0	0	0	0	0	0	0	1	0	0	0
1937	40	082	1	37	1	0	0	1	30	1	1	1	2	88	0	4	0	0	0	0	0	0	0	0	0	0	0	0	0	0	0	0	0	1	0	0	0	0	0	0	0	0	0	0	0	0	0	1	0
1938	40	082	1	50	1	0	0	1	30	1	1	5	5	2	0	3	0	0	0	0	0	0	0	0	0	0	0	0	0	0	0	0	0	1	0	0	0	0	0	0	0	0	0	0	0	0	0	0	0
1939	40	082	1	36	1	0	0	0		2	1	2	2	1	0	2	0	1	1	1	0	0	1	1	1	1	0	0	1	1	1	1	1	3	0	0	1	1	1	1	1	1	1	1	1	1	0	0	0
1940	40	082	1	41	1	0	0	1		1	1	4	4	1	1	1	0	0	0	0	0	0	0	0	0	0	0	0	0	0	0	0	0	3	0	0	0	0	0	0	0	0	0	0	0	0	0	0	0
1941	40	082	1	23	0	0	0	0		1	1		0	88	0	4	0	0	0	0	0	0	0	0	0	0	0	0	0	0	0	0	0	3	0	0	0	0	0	0	0	0	0	0	0	0	0	0	0
1942	40	082	1	38	1	0	0	1		1	1	3	3	2	0	3	0	0	0	0	0	0	1	0	1	1	0	1	1	1	1	1	1	3	0	0	0	1	0	1	1	1	1	1	1	1	0	0	0
1943	40	082	1	68	0	0	0	1		3	0	7	3	1	1	2	0	0	0	0	0	0	0	0	0	0	0	0	0	0	0	0	0	3	0	0	0	0	0	0	0	0	0	0	0	0	0	0	0
1944	40	082	1	28	1	0	0	0		1	1		0	1	0	3	0	0	0	0	0	0	0	0	0	0	0	0	0	0	0	0	0	3	0	0	0	0	0	0	0	0	0	0	0	0	0	1	0
1945	40	082	1	26	1	1	0	0		3	0		0	88	0	4	0	0	0	0	0	0	0	0	0	0	0	0	0	0	0	0	0	2	0	0	0	0	0	0	0	0	0	0	0	0	0	0	0
1946	40	082	1	38	1	0	0	0	27	4		2	2	1	0	3	1	0	0	0	0	0	0	0	0	0	0	0	0	0	0	0	0	1	0	0	1	1	0	0	0	0	0	0	1	1	0	0	0
1947	40	082	1	19	0	1	0	1		4			0	88	0	4	1	0	0	0	0	0	0	0	0	0	0	0	0	0	0	0	0	3	0	0	0	0	0	0	0	0	0	0	0	0	0	0	0
1948	40	082	1	40	1	0	0	1	30	1	0	3	3	2	0	4	0	0	0	0	0	0	0	0	0	0	0	0	0	0	0	0	0	1	0	0	1	1	0	0	0	0	0	0	1	1	0	0	0
1949	40	082	1	21	0	0	0	1		4			0	88	0	4	1	0	0	0	0	0	0	0	0	0	0	0	0	0	1	1	0	3	0	0	1	1	0	0	0	1	0	1	1	1	1	1	1
1950	40	082	1	19	0	1	0	1		4			0	88	0	4	1	0	0	0	0	0	0	0	0	0	0	0	0	0	0	0	0	3	0	0	0	0	0	0	0	0	0	0	0	0	1	1	1
1951	40	082	1	42	1	0	0	1	31	1	1	4	4	1	0	3	0	0	0	0	0	0	0	0	0	0	0	0	0	0	0	0	0	1	0	0	0	0	0	0	0	0	0	0	0	0	0	0	0
1952	40	082	1	28	1	0	0	0		1	1	1	1	1	0	3	0	0	0	0	0	0	1	0	1	0	0	0	0	0	0	0	0	3	0	0	0	1	0	1	0	0	0	1	0	1	0	1	0
1953	40	082	1	53	1	0	0	1	40	1	1	4	5	2	0	4	0	0	0	0	0	0	0	0	0	0	0	0	0	0	0	0	0	1	0	0	0	0	0	0	0	0	0	0	0	0	0	0	0
1954	40	082	1	21	0	0	0	0		2	0		0	88	0	3	0	0	0	0	0	0	0	0	0	0	0	0	0	0	0	0	0	3	0	0	0	0	0	0	0	0	0	0	0	0	0	0	0
1955	40	082	1	37	1	0	0	0		1	1	5	5	2	0	3	0	0	0	1	0	0	1	0	1	0	0	0	0	0	0	0	0	3	0	0	0	1	1	1	0	0	1	1	1	1	0	0	0
1956	40	082	1	27	1	1	0	1		1	1		0	88	0	4	0	0	0	0	0	0	0	0	0	0	0	0	0	0	0	0	0	3	0	0	0	0	0	0	0	0	0	0	0	0	0	0	0
1957	40	082	1	75	0	0	0	1		2	0	9	0	1	1	2	0	0	0	0	0	0	0	0	0	0	0	0	0	0	0	0	0	3	0	0	0	0	0	0	0	0	0	0	0	0	0	0	0
1958	40	082	1	41	1	0	0	1	29	1	1	3	3	2	0	3	0	0	0	0	0	0	0	0	0	0	0	0	0	0	0	0	0	1	0	0	0	0	0	0	0	0	0	0	0	0	0	0	0
1959	40	082	1	25	1	0	0	0		2	1		0	88	0	3	0	0	0	0	0	0	0	0	0	0	0	0	0	0	0	0	0	3	0	0	0	0	0	0	0	0	0	0	0	0	0	0	0
1960	40	082	1	68	1	0	0	1		3	1	5	0	1	1	2	0	0	0	0	0	0	0	0	0	0	0	0	0	0	0	0	0	3	0	0	0	0	0	0	0	0	0	0	0	0	0	0	0
1961	40	082	1	29	1	0	0	1		1	1		0	2	0	3	0	0	0	0	0	0	0	0	0	0	0	0	0	0	0	0	0	3	0	0	0	0	0	0	0	0	0	0	0	0	0	0	0
1962	40	082	1	78	1	0	0	0	27	3	0	8	0	1	1	1	0	0	0	0	0	0	1	0	1	0	0	0	0	0	1	1	0	1	0	0	0	1	0	1	0	1	0	1	0	1	0	0	0
1963	40	082	1	20	0	1	0	1		4			0	88	0	4	1	0	0	0	0	0	0	0	0	0	0	0	0	0	0	0	0	3	0	0	0	0	0	0	0	0	0	0	0	0	0	0	0
1964	40	082	1	33	0	0	0	1		3	0	3	3	2	0	3	0	0	0	0	0	0	0	0	0	0	0	0	0	0	0	0	0	3	0	0	0	0	0	0	0	0	0	0	0	0	0	0	0
1965	40	082	1	51	1	0	0	0	30	1	1	3	3	2	0	4	0	0	0	0	0	0	0	0	0	0	0	0	0	0	0	0	0	1	0	0	0	0	0	0	0	0	0	0	0	0	0	0	0
1966	40	082	1	19	0	1	1	0		4			0	88	0	4	1	0	0	0	0	0	0	0	0	0	0	0	0	0	0	0	0	3	0	0	0	0	0	0	0	0	0	0	0	0	0	0	0
1967	40	082	1	31	1	0	0	0	30	1	1	1	1	1	0	4	0	0	0	0	0	0	0	0	0	0	0	0	0	0	0	0	0	1	0	0	0	1	0	0	0	0	0	0	0	1	0	1	0
1968	40	082	1	28	0	0	0	1		2	0		0	88	0	4	0	0	0	0	0	0	0	0	0	0	0	0	0	0	0	0	0	3	0	0	0	0	0	0	0	0	0	0	0	0	0	0	0
1969	40	082	1	49	1	0	0	1	28	1	0	4	5	2	0	3	0	0	0	0	0	0	0	0	0	0	0	0	0	0	0	0	0	1	0	0	0	0	0	0	0	0	0	0	0	0	0	0	0
1970	40	082	1	24	0	0	0	0		2	1		0	88	0	4	0	0	0	0	0	0	0	0	0	0	0	1	1	0	1	1	0	2	0	0	1	1	0	0	1	1	1	1	1	1	1	1	1
1971	40	082	1	42	1	0	0	1	27	1	1	2	2	2	0	4	0	0	0	0	0	0	0	0	0	0	0	1	1	0	1	1	0	1	0	0	0	0	0	0	1	1	1	1	1	1	0	0	0
1972	40	082	1	20	0	0	0	1		4			0	88	0	4	1	0	0	0	0	0	0	0	0	0	0	0	0	0	0	0	0	3	0	0	0	1	0	0	0	0	0	0	0	1	0	1	0
1973	40	082	1	26	0	0	0	0		4			0	88	0	3	1	0	0	0	0	0	0	0	0	0	0	0	0	0	1	1	0	3	0	0	0	0	0	0	0	1	0	1	0	1	0	1	0
1974	40	082	1	36	0	0	0	0		1	1	1	1	3	0	3	0	0	0	0	0	0	0	0	0	0	0	1	1	0	1	1	0	3	0	0	0	0	0	0	1	1	1	1	1	1	1	1	1
1975	40	082	1	47	1	0	0	1	25	1	0	3	3	1	1	4	0	0	0	0	0	0	0	0	0	0	0	0	0	0	0	0	0	1	0	0	0	1	0	0	0	0	0	0	0	1	0	0	0
1976	40	082	1	23	0	0	0	1		4			0	88	0	3	1	0	0	0	0	0	0	0	0	0	0	0	0	0	1	0	0	3	0	0	0	0	0	0	0	1	0	1	0	1	0	0	0
1977	40	082	1	40	1	0	0	1	28	1	1	4	4	3	0	3	0	0	0	0	0	0	0	0	0	0	0	0	0	0	0	0	0	1	0	0	0	0	0	0	0	0	0	0	0	0	0	0	0
1978	40	082	1	32	0	1	0	1		4			0	88	1	4	1	0	0	0	0	0	0	0	0	0	0	0	0	0	1	1	0	2	0	0	1	1	0	0	0	1	0	1	1	1	0	0	0
1979	40	082	1	54	1	0	0	1	26	1	1	3	2	1	1	3	0	0	0	0	0	0	0	0	0	0	0	0	0	0	0	0	0	1	0	0	0	1	0	0	0	0	0	0	0	1	0	0	0
1980	40	082	1	33	0	0	0	0		1	1		0	88	0	4	0	0	0	0	0	0	0	0	0	0	0	0	0	0	1	0	0	3	1	1	0	0	0	0	0	1	0	1	1	1	0	0	0
1981	40	082	1	27	1	0	0	0		1	1		0	88	0	4	0	0	0	0	0	0	0	0	0	0	0	0	0	0	0	0	0	3	0	0	0	0	0	0	0	0	0	0	0	0	0	0	0
1982	40	082	1	20	0	0	0	1		4			0	88	0	4	1	0	0	0	0	0	0	0	0	0	0	0	0	0	0	0	0	3	0	0	0	0	0	0	0	0	0	0	0	0	0	0	0
1983	40	082	1	25	0	0	0	0		2	1		0	88	0	4	0	0	0	0	0	0	0	0	0	0	0	1	1	0	1	1	0	3	0	0	0	0	0	0	1	1	1	1	1	1	1	1	1
1984	40	082	1	72	1	0	0	1	35	4		6	0	2	0	3	1	0	0	0	0	0	0	0	0	0	0	0	0	0	0	0	0	1	0	0	0	0	0	0	0	0	0	0	0	0	0	0	0
1985	40	082	1	43	1	0	0	1		1	1	2	2	1	0	4	0	0	0	0	0	0	0	0	0	0	0	0	0	0	0	0	0	3	0	0	0	0	0	0	0	0	0	0	0	0	0	0	0
1986	40	082	1	67	1	0	0	0		3	0	11	2	1	1	2	0	0	0	0	0	0	0	0	0	0	0	0	0	0	0	0	0	3	0	0	0	0	0	0	0	0	0	0	0	0	0	0	0
1987	40	082	1	26	0	0	0	0		1	1	1	1	2	0	4	0	0	0	0	0	0	0	0	0	0	0	0	0	0	0	0	0	3	0	0	0	0	0	0	0	0	0	0	0	0	0	0	0
1988	40	082	1	22	0	0	0	1		2	0		0	88	0	3	0	0	0	0	0	0	0	0	0	0	0	0	0	0	0	0	0	3	0	0	0	0	0	0	0	0	0	0	0	0	0	0	0
1989	40	082	1	34	0	0	0	1		1	1	4	4	1	1	2	0	0	0	0	0	0	1	1	1	0	0	0	0	0	0	0	0	3	0	0	1	1	0	1	0	0	0	1	1	1	0	0	0
1990	40	082	1	35	0	0	0	1	27	1	1	2	2	1	0	4	0	0	0	0	0	0	0	0	0	0	0	0	0	0	0	0	0	1	0	0	0	0	0	0	0	0	0	0	0	0	0	0	0
1991	40	082	1	60	1	0	0	1		1	1	5	1	1	1	2	0	0	0	0	0	0	0	0	0	0	0	0	0	0	0	0	0	3	0	0	0	0	0	0	0	0	0	0	0	0	0	0	0
1992	40	082	1	22	1	1	1	1		2	1		0	88	1	4	0	0	0	0	0	0	0	0	0	0	0	0	0	0	1	0	0	3	1	1	1	1	0	0	0	1	0	1	1	1	0	0	1
1993	40	082	1	80	1	0	0	1	25	4		6	0	88	0	4	1	0	0	0	0	0	0	0	0	0	0	0	0	0	0	0	0	2	0	0	0	0	0	0	0	0	0	0	0	0	0	0	0
1994	40	082	1	40	1	0	0	1	30	1	1	3	3	2	0	4	0	0	0	0	0	0	0	0	0	0	0	0	0	0	0	0	0	3	0	0	0	0	0	0	0	0	0	0	0	0	0	0	0
1995	40	083	1	43	1	0	0	1		2	1	6	6	2	0	2	0	0	0	0	0	0	1	0	1	0	0	0	0	0	0	0	0	3	0	0	0	1	0	1	0	0	0	1	0	1	1	1	1
1996	40	083	1	34	1	0	0	1		3	1		6	88	1	3	0	0	0	0	0	0	0	0	0	0	0	1	1	1	1	1	1	3	0	0	0	0	0	0	1	1	1	1	1	1	1	1	1
1997	40	083	1	22	1	0	0	0		4			0	88	0	4	1	0	0	0	0	0	0	0	0	0	0	0	0	0	0	0	0	3	0	0	0	0	0	0	0	0	0	0	0	0	0	0	0
1998	40	083	1	52	1	0	0	1	33	3	0	10	10	1	1	1	0	0	0	0	0	0	0	0	0	0	0	0	0	0	0	0	0	3	0	0	0	0	0	0	0	0	0	0	0	0	0	0	0
1999	40	083	1	64	1	0	1	0	30	4		3	2	2	1	4	1	0	0	0	0	0	0	0	0	0	0	0	0	0	0	0	0	1	0	0	0	0	0	0	0	0	0	0	0	0	0	0	0
[truncated: 127 more rows]
[truncated: 26 more columns]
